# Supplementary material for: A novel temperate phage from Alicyclobacillus: first evidence in this genus of genomic identity to a sigK-integrated prophage
Source: Microbiol Spectr. 2026 Apr 3;14(5):e03747-25. doi: 10.1128/spectrum.03747-25 (PMC13141910; doi:10.1128/spectrum.03747-25)
Supplement: Table S2 — Genome annotation of Alicyclobacillus phage MMB025. [file spectrum.03747-25-s0009.xlsx]

## Sheet: Sheet1
Table S2 - Genome annotation of Alicyclobacillus phage MMB025 (Pharokka + phold). Comprehensive CDS annotation derived from Pharokka v1.7.5 (PHANOTATE) and phold v0.2.0. Columns include: predicted product/function, type of annotation (CDS/repeat region/tRNA), CDS ID (locus tag), start–end (bp), length (aa), strand, nucleotide sequence and annotated translation. Full GFF/GenBank feature tables can…
Name	Type	locus_tag	Minimum	Maximum	Length	Direction	Sequence	Annotated translation
hypothetical protein CDS	CDS	OUHLZNSR_CDS_0001	-2	150	153	reverse	GTGCCATTTCTCACTTTTTACTTGACAAATGTACGCACGTATGCTGCCTTGTATGTGTACGATGCCGGTGTGGTTGACTATTACACATTGCTATCCCATTGCGGTGTGGTGCGAGGTTTTGACGAAACGAGGGCTGGCGCGCGCGGGAGC...	VPFLTFYLTNVRTYAALYVYDAGVVDYYTLLSHCGVVRGFDETRAGARGS*
hypothetical protein CDS	CDS	OUHLZNSR_CDS_0002	171	281	111	reverse	ATGTTCTGTTGGACACACTTTTTGTCGCACTTATATAGGAAGAAACTCGTCATTTTTCGCATCGAGACCCCTGAATATGTCCACTTTTGTACGGCTTTTCTACTTCGTTAA	MFCWTHFLSHLYRKKLVIFRIETPEYVHFCTAFLLR
hypothetical protein CDS	CDS	OUHLZNSR_CDS_0003	295	402	108	reverse	ATGTTTTCCAAAATACATATTATCGAGCTTTTAGGCTTGTCTGCGAAATTTAAACGAAATAACAATTATTACCAGAAGTTTGACCCCCACTACACTAAATGTGAGTAA	MFSKIHIIELLGLSAKFKRNNNYYQKFDPHYTKCE
hypothetical protein CDS	CDS	OUHLZNSR_CDS_0004	385	552	168	forward	ATGTATTTTGGAAAACATCGCTTTAGCATACTAAAGCACGTCAAACTTATACGCGCCTCTCATCACCAACCTCGGTTGATTATTCACCGTCCAAATTTTTATTATAATATTTTTTCGGAAACCTCGCTTTATACTATTGACGCACCCAACTTTATATCATACAATTGA	MYFGKHRFSILKHVKLIRASHHQPRLIIHRPNFYYNIFSETSLYTIDAPNFISYN
DNA methyltransferase CDS	CDS	OUHLZNSR_CDS_0005	580	2079	1500	forward	TTGCCCAAGTTTAAATATGTGTCACTGTTCAGTGGCATCGGCGGTTTCGAGACAGCACTTAATCGTCTCGGTGGCGAATGTGTGCTTGCATCGGAAATCGACAAGTATGCTAATCGTGCGTATAAGTTGTTGTATGGTCACGAAACGGCTGGTGATGTCACACAAATTGATGCATCACTCGTACCTGACCACGACATACTTGTGGGAGGTTTTCCCTGTCAATCATTCTCCGTCGCCGGTAAGCGTCTTGGATTTGATGATGCACGTGGTACACTGTTTTTCGAAGCAGCGCGTATCGCATCAGTCAAGCAACCGTCATTCGTGTTCATGGAAAATGTGAAAGGTTTAATCTCACATGATAAAGGTAAAACGTTGGAGACTATGTTGTTCGTGCTCAAC…	LPKFKYVSLFSGIGGFETALNRLGGECVLASEIDKYANRAYKLLYGHETAGDVTQIDASLVPDHDILVGGFPCQSFSVAGKRLGFDDARGTLFFEAARIASVKQPSFVFMENVKGLISHDKGKTLETMLFVLNDIGYAVDFAVLNSKYFGVPQNRERIFIIGKRTDEHVPWDIPPGNDVVTKAKRKLADMGLRTFNFPYPTNNIVTTRLLDILEDNVDEKYYISDEKAAKLLEQLNDTYYQQSDMQMVGMLDVKGADCTRRVYSSLGISLTLTTMGGGNREPKIVVQDHGELRERMDGLSTCVDANYHKGIDNHGARTAVVEYSRQTGIGKELDVAHTLNASDWRGLNRNQMQNAVIEVRALTERRTDEAKQIRREYREKYGRDFSPRRGKELVERDDE…
hypothetical protein CDS	CDS	OUHLZNSR_CDS_0006	2064	2228	165	reverse	ATGTTGTTCGCAAGCTGTCGACTGGATACGGATAAACGCATAGTCGGAGTTGAGCGATGGGATAGCTTCGATCCCATTGGTGAGATTGATAAAGTGCTTATCCAGTTCAATCACCCCCTTTCAACTTTATATCAATTATATCATATAAATCACATATACGGTTGA	MLFASCRLDTDKRIVGVERWDSFDPIGEIDKVLIQFNHPLSTLYQLYHINHIYG
hypothetical protein CDS	CDS	OUHLZNSR_CDS_0007	2271	2618	348	forward	ATGTCCCTTGCACTCGGTTATCACTGTATTGTTCACGATTACGGCGCAAACAAATCCACTCCACGTTCCGTGTACCAAGGGCTAGTGTGGATTGAATACGTGCTTAATCGACATTGGTTCGGTCGCGAAATTTACGCATATGTACGCGCACACAATTGCCGTGATTACTTTGCGCAGTGTTATGCCGAGTTATCAGATGCGTCGCTGCGTAAGTTGGATTATTTCAAGCGGTTTGTTTCAACCGACCATATCCGTCTGGACGCATGTACATACTCCACTACACATGATGGAGATTACGGGTATTATGTACAGTTGTTAAAGGAGGGACCACTATCCTCGGCATATTGA	MSLALGYHCIVHDYGANKSTPRSVYQGLVWIEYVLNRHWFGREIYAYVRAHNCRDYFAQCYAELSDASLRKLDYFKRFVSTDHIRLDACTYSTTHDGDYGYYVQLLKEGPLSSAY
hypothetical protein CDS	CDS	OUHLZNSR_CDS_0008	2656	2991	336	forward	ATGGTTATCAGTATAATTATGGTATTGTATCACATAGGAGGTGCCCACTTGTATAAACCACAATTAGGCGAAACAGTATGGTTTGTGTTCCGTTTGGACGACGACTATGAAATTAAATTGTACGGAACTGTCACCGTAAAGAATCTGATTGATAAATTCAATAGATATTACGAATATGGGATTTCTACTGATGATGGAGAATATTATGTGACCTCTGAAATGATTTATCGTACACGTGCTGAACTATTGCGTCGCGATTTGAAACAGGCAATGGATAATTTGGATAATATCGAAAGCACCATAGCATATCTGGAATCTGAATTGACTAATGAGTAA	MVISIIMVLYHIGGAHLYKPQLGETVWFVFRLDDDYEIKLYGTVTVKNLIDKFNRYYEYGISTDDGEYYVTSEMIYRTRAELLRRDLKQAMDNLDNIESTIAYLESELTNE
hypothetical protein CDS	CDS	OUHLZNSR_CDS_0009	3012	3188	177	forward	TTGATTCGATTGTCGCCAAGTATACCATGGCGTGTTATTGTTATTTGCGTTTGCTGGCGCTGTGGTGTTGATAATCAACGGAATCAATATTTATCAAGAATTGCACAATCCAACGTGGTACATATATCAATTGATGTTACCTCAATAGATTATATGGAGGCCGTGAATAATGTTTGA	LIRLSPSIPWRVIVICVCWRCGVDNQRNQYLSRIAQSNVVHISIDVTSIDYMEAVNNV
hypothetical protein CDS	CDS	OUHLZNSR_CDS_0010	3181	3378	198	forward	ATGTTTGAAATTGGTGACAAAGTTTATACCATTGATTCTGGCGAAGTTGTCGAAGTCATAATTGACCGCGTAGCCAATATTCCCGACGACGACATACTGGTATATGTAATTGGCGAACGCATATATGGATCATATGACATCTTCCTATCATATGCCGAAGCCTATACCGCAAAGGGGATGAATAATCAATGCAACTAA	MFEIGDKVYTIDSGEVVEVIIDRVANIPDDDILVYVIGERIYGSYDIFLSYAEAYTAKGMNNQCN
hypothetical protein CDS	CDS	OUHLZNSR_CDS_0011	3369	3746	378	forward	ATGCAACTAATCACACCTAACCAATCGCTGAATCGCACGCTCCGTGCTGGTGATGTAATTGTATGGTTTACTGGCGAGCCAATTATGTGCATATCGACAAAACGCGGCACAAAAGGCTTGTTATTCTTACGCGATGGCACGCTTAGATCTGAGTGGGATTCATTTGATGAAATAGTTAAATTGTGGAGTGAGTATGATTATGAATACACCATCTACTCCGCCGACGAATGGGCATTGCAATTGGTCAGACTTGATGGTGATGTGGACGGTGGCGAACAGACATCAACTACTGCATGTTGCAAATGTGGCGAAAAAACCATCGTACATAACGGTGTGTGTATAGATTGCGCATTGATCCGAAAATCGCACAAATTATAA	MQLITPNQSLNRTLRAGDVIVWFTGEPIMCISTKRGTKGLLFLRDGTLRSEWDSFDEIVKLWSEYDYEYTIYSADEWALQLVRLDGDVDGGEQTSTTACCKCGEKTIVHNGVCIDCALIRKSHKL
hypothetical protein CDS	CDS	OUHLZNSR_CDS_0012	3770	4099	330	forward	ATGGAACCCGTTAAGTTATCCAAGTATCCTGTTACCACCATTGTTGGTGAGTATTACGTAGACCTGGAAGACAAGTATGTTACCGCCAGACTCTACAACCTTGTCGCACGTGTCTACGTCAAGCGTAATTCTCGATTCCTAAAATGGAAGTTGGTATATAGGACGCATACTGGATGGGATAAGCGCAATGAATGGACTGGTCGATACGTCGAGTTTGCAAAGTTAGCAGTGCGTGGATATGAGCAAATGATGGTCAATCAATTACGTTCCCAACAAGCACACAACGATGGCATCACACAATTTGAACGATGGGATGGTGTGGTTGAATGA	MEPVKLSKYPVTTIVGEYYVDLEDKYVTARLYNLVARVYVKRNSRFLKWKLVYRTHTGWDKRNEWTGRYVEFAKLAVRGYEQMMVNQLRSQQAHNDGITQFERWDGVVE
GTP-binding domain CDS	CDS	OUHLZNSR_CDS_0013	4096	4455	360	forward	ATGAATATCGCCATTGTCGGTTCGCGAAACTATCCTAACCAAGATGATATTTTTTGGTACATTAATTCACTCCCCATTGAAGACGTTGTTGTATCAGGTGGCGCACGAGGAGTTGATTCATACGCTGAAACGTTTGCGCGTCAACGCGGGATGACAGTCAAGGTATTCCACGCCGATTGGGATAAATACGGAAAATCGGCTGGGTATCGAAGAAATGTAGATATTGTGAACTACGCAGACAAGGTTGTTGCATTTTGGGACGGTAAAAGCAAGGGAACTAAACATACGATTGATATTGCACGGAAATGCGGCAAACCAGTTGACATTTATAAACCGAATGGTGGTGACTTGCATGACTAA	MNIAIVGSRNYPNQDDIFWYINSLPIEDVVVSGGARGVDSYAETFARQRGMTVKVFHADWDKYGKSAGYRRNVDIVNYADKVVAFWDGKSKGTKHTIDIARKCGKPVDIYKPNGGDLHD
hypothetical protein CDS	CDS	OUHLZNSR_CDS_0014	4448	4693	246	forward	ATGACTAATCAATTCGTACGCCCTACTCTACAACGTTGTCCTGCATGTGGATATGCTGGCGATTTCATATCACTAAATCATATTCGTACTGTACACGGCATAGCCACACGAGATGAGTTTGAGCGTACATATGGAACGCTGATTGAAATCGATGCACGTGTACCACCACATATACGTGAATGGGCACGTGAGATGAGTAAGGATTATATGAGCAAAGCACATCGTCGATATATCGGCATTAGTTGA	MTNQFVRPTLQRCPACGYAGDFISLNHIRTVHGIATRDEFERTYGTLIEIDARVPPHIREWAREMSKDYMSKAHRRYIGIS
hypothetical protein CDS	CDS	OUHLZNSR_CDS_0015	4708	4902	195	forward	ATGAAATCTGACCTATCACGCATCAATCGTATCACCGACGCGTTAAACCATTTGTGGCATATGCACCCTGATTTGCAATTTGGACAACTCGTATATTACATAGCTGACGTAGAACGATGGGACAACATATTTCACGTTGAGGATGACCAATGGATAAATTGGATTGAAGAATTGGTTGGTGATGCGAGTGAATGA	MKSDLSRINRITDALNHLWHMHPDLQFGQLVYYIADVERWDNIFHVEDDQWINWIEELVGDASE
hypothetical protein CDS	CDS	OUHLZNSR_CDS_0016	4889	5122	234	forward	ATGCGAGTGAATGAATTTCTAGAACGGTTAAAGGACGCGTGCGTGATAGCCATAATTGCATCGGCATTTACAACGGCGATATTCGGACTTGCATGGTTATTATCAAACTATAACTGGCTATCTATTACCGTTGAAGCGATGATAATGTTGGTTGCTGTTGTAGTAATAATCATCGGTGCGTACAAATTTATCAATTGGCTATTCATCGAACCATTCCGCAAACGAGAGGAATGA	MRVNEFLERLKDACVIAIIASAFTTAIFGLAWLLSNYNWLSITVEAMIMLVAVVVIIIGAYKFINWLFIEPFRKREE
hypothetical protein CDS	CDS	OUHLZNSR_CDS_0017	5127	5270	144	forward	ATGTATCGCACACTGTTCAATCGTACATATGGACGTTTGCGCGTATTCGTTGACCGTGATGTTTACATAGCGTTCGGGATTACATTTGGGCTTAGATTGATTAAGGTGGAATTTTGGACATATGGATTGGGGTTGATGTGGTAA	MYRTLFNRTYGRLRVFVDRDVYIAFGITFGLRLIKVEFWTYGLGLMW
hypothetical protein CDS	CDS	OUHLZNSR_CDS_0018	5315	5425	111	forward	ATGGGGATTAGCAATGTGGATTTCATCGAACAACATTATATACGTGCTATTCGCGATTATGTGCGCTTGGATAGTCACTTTGTTGATGGATATTCGACGGAACACAAATAA	MGISNVDFIEQHYIRAIRDYVRLDSHFVDGYSTEHK
hypothetical protein CDS	CDS	OUHLZNSR_CDS_0019	5441	5641	201	forward	TTGTATAATTACTGTCCGCACTGTGGGAAGCCATTGCCGACGCAACCTACATTACCACTGTATCCGCCGACTGCACCTGTTTATCCAGGAGATCGATGGTTTGGCCCAACGGTTACATGTGATGATTGGTGGACGGGTGTGACGGATGTTCATCCGAATACACCTGGCAATACGGGTTACCGTGAGGAGGATGAACGATGA	LYNYCPHCGKPLPTQPTLPLYPPTAPVYPGDRWFGPTVTCDDWWTGVTDVHPNTPGNTGYREEDER
Rnase H CDS	CDS	OUHLZNSR_CDS_0020	5638	6174	537	forward	ATGAAGGTGTTTTTCGATACAGAGTTCACTGGGCTGCGTAAGAACACAACGTTAATTAGCATCGGATTGGTTGCTGAAGACGGGCGTTCATTTTATGCGGAATTAACCGATTACGATGAGTCACAAGTGGACGATTGGCTGCGCAAAAATGTGATTGCGAATTTAACACTCACCAATCAATCACTACAGCTAGATGACCAAGGTGAACATTGGAATATACATGGTAGTAAATCAGCACTCAATTATTGGCTACAGGAATGGCTATCCCAATTTGATGCTGTCGAGATGTGGTCAGATTGTCTGTCGTACGATTGGGTGTTATTCAACGATATATTCGGACATGCGTTCAACATACCATCCAATGTTTATTACATACCGTTTGACATTTGCACGCTGTTT…	MKVFFDTEFTGLRKNTTLISIGLVAEDGRSFYAELTDYDESQVDDWLRKNVIANLTLTNQSLQLDDQGEHWNIHGSKSALNYWLQEWLSQFDAVEMWSDCLSYDWVLFNDIFGHAFNIPSNVYYIPFDICTLFKVAGVDPDISREEFAGVDDYGRKHNALYDARVIKACYDKLMEMIG
thymidylate synthase CDS	CDS	OUHLZNSR_CDS_0021	6174	6938	765	forward	ATGGCTGAAACAACGATGTCGGTTACGCTATTAGCACATACGCAATTGACTGAACAAATGCGGGATAAATTGTTTATGTGTGACGAACCATTCGATGCATATGTTGCACCACCAATTGATGCAACACATGGACAGGCGGTTGCATTATCAGCTATTCGTACATGCTATTCCCCACTCAAACCATCTGAAATTGTAGAGGTTGAAGGTGATAAATATTTCGGCAAACAAGCAACTGATGGTGGTACGGGTACGGATGCAGATCGGCTATTTCGTCAAATTGTTGCATCTAAACACACTTCCACCATGGAGCATATTACCTTCACATTTGCCGTAGAAGGTGTATCACGTGCCCTACTCGCCCAACTTACGCGTCATCGTGTCGGATTTAGTTTCAGTGTA…	MAETTMSVTLLAHTQLTEQMRDKLFMCDEPFDAYVAPPIDATHGQAVALSAIRTCYSPLKPSEIVEVEGDKYFGKQATDGGTGTDADRLFRQIVASKHTSTMEHITFTFAVEGVSRALLAQLTRHRVGFSFSVQSQRYVKLGSGDKSGGFDYVVPETINNSAALDIFVETMKRLQQVYDMLRHYGIPSEDARAILPNATATNLTMTANLRALLDFYSKRRKGRGAQHEITELAERLRECVVEVEPWTDAFFGGM
HNH endonuclease CDS	CDS	OUHLZNSR_CDS_0022	6940	7398	459	forward	ATGTATTTAGACAAGAGAAGGGAGCGACTTGTAAACATTTTGTATATGGCTAAGAGGCGTTGTTTAAACCCAAACGACAAAGATTTTGCCGACTATGGTGGAAGAGGAATACGCGTATGTAACGATTGGATGGAGAACATAGATTCGTTCGTTGATTGGGCGCTCAACAATGGGTATGCCGATAATTTAACGCTCGACAGAATAGACGTGAACGGTAACTACGAACCAAGTAACTGTAGATGGATAACTCGTAAAGAACAACATTGGAATAAGAGAAAAACCATTTATTTGACCATTAACTCTGAAACTAAGTCTATAGGGGAATGGTCAGAAATTACTGGGATACCGACTAATGTGCTTTTTTATAGAACTCGCAAAGGGTGGCCTGAAGATAAATTG…	MYLDKRRERLVNILYMAKRRCLNPNDKDFADYGGRGIRVCNDWMENIDSFVDWALNNGYADNLTLDRIDVNGNYEPSNCRWITRKEQHWNKRKTIYLTINSETKSIGEWSEITGIPTNVLFYRTRKGWPEDKLLKPVNKHKKHHRRTMRMDI
hypothetical protein CDS	CDS	OUHLZNSR_CDS_0023	7449	7709	261	forward	ATGCAACATTCACCCACCCTCTCGCATACGCTGTGTCGAGCACTTGTGCCGACCGGCGATGTGGCAATAGTGTATACACCCACCTGGACAACGTATCTAGGTGGGTTTTTGTTTATCCTTCTCCCCGTTGTTAACTGGTTGATTACGAATCTGTATCTCCGCCGTTACTTATCGTCCAATACCATAAATCTTCGACCGTTGTGTCGAGTGCGCGTGCGATGCGTATGGCGGTATCGATTGTTGGTTTGCGTTTGCCATTAA	MQHSPTLSHTLCRALVPTGDVAIVYTPTWTTYLGGFLFILLPVVNWLITNLYLRRYLSSNTINLRPLCRVRVRCVWRYRLLVCVCH
hypothetical protein CDS	CDS	OUHLZNSR_CDS_0024	7712	7936	225	forward	ATGAGACTCAAGCTGGATTCATCCATCCCTATCTGCGTGGCCAGCCATCTATTCTTCAATCCGCGTTCCATTAACATTCGTTTAAGTGGAGTTATCGTATCCATAAGGGCTTATTTCGACGCGAAACTTGTACGCACCTTTATTGGATGTCCGCGCAAAAATAATTTTGCGCATCACACAAGGACAATGTATTGCGATTTTGTCCTCTGTATAGGTATGAACTAG	MRLKLDSSIPICVASHLFFNPRSINIRLSGVIVSIRAYFDAKLVRTFIGCPRKNNFAHHTRTMYCDFVLCIGMN
partition protein CDS	CDS	OUHLZNSR_CDS_0025	8027	8341	315	forward	ATGTTTCCAGCCATCATAGGGACATATCGCCCACTCAAACTAGAATATCAGCGCACGCCAGATGATATGGAGGTTGAACATATCGGCAAACGGTATTACGTCGGAAACATAGCGAACGAGTCACGGGACGGACGCCGCAACTTTATGGCGACGAAGGCTATCGACGATACACGCATATTGGGATTAGTTGCGATATCGCGATTGGCTGCGCATGAGGAACCGGTACACTTAGTCATCGGTCACCCTATTACCAACCATGTACCGGATGAAAAGGAACGGATGAAACGGTTGATGTTGGGGGCAACACGCTATTGA	MFPAIIGTYRPLKLEYQRTPDDMEVEHIGKRYYVGNIANESRDGRRNFMATKAIDDTRILGLVAISRLAAHEEPVHLVIGHPITNHVPDEKERMKRLMLGATRY
hypothetical protein CDS	CDS	OUHLZNSR_CDS_0026	8347	8439	93	forward	ATGGTCGTGTCAAACAAATCACAATTGAACGAGTGGATGTGGTGCCGGAGTGTGCGAGTTGTGTGTATCTACTTCCGTCTAAATCGGGCATAG	MVVSNKSQLNEWMWCRSVRVVCIYFRLNRA
partition protein CDS	CDS	OUHLZNSR_CDS_0027	8502	8780	279	forward	ATGGATTTGCGGTCGGGTACGTTGCCATACGGAGTGTTAAATAAGGAAATGGAGTTTCACGATTTAGCGCGATTGATTGCGTTCGATTTGATGAAACACATGTGGGGATTCAATGGACCAGTGTACACGATGGGCGGTACCGCCGAAATACTAGCAGTTGCGTTACGCGAATATGGATTGAAAGATGTTGTGTCCATCGAAGAAGGAGTGTACGCGAATGCAAAGTCATACTATACAGTTGGCCGGTTACTCAGTAAAAAGTTACAGACGCAGCGATAA	MDLRSGTLPYGVLNKEMEFHDLARLIAFDLMKHMWGFNGPVYTMGGTAEILAVALREYGLKDVVSIEEGVYANAKSYYTVGRLLSKKLQTQR
hypothetical protein CDS	CDS	OUHLZNSR_CDS_0028	8719	9021	303	forward	ATGCAAAGTCATACTATACAGTTGGCCGGTTACTCAGTAAAAAGTTACAGACGCAGCGATAAGTGTGAAATTGTCACTATGTCAACCGGATGGAATGTGCTCGATTCTGAACAACGCGCAGATTTAGAATGGATATATTCCGCGCCCAATCGTGCTGGTCGTATACGCGAGTGTGTGAGACGTGTTCGGTTGATGATGCAAAATGGGGCGCAAGCAACCACACCGCCTGCACCCACTATCAAATCATCCGTCATGGATAATGTCCCCATATCAGACGACGATATACTGGATGGATTAATTTAA	MQSHTIQLAGYSVKSYRRSDKCEIVTMSTGWNVLDSEQRADLEWIYSAPNRAGRIRECVRRVRLMMQNGAQATTPPAPTIKSSVMDNVPISDDDILDGLI
hypothetical protein CDS	CDS	OUHLZNSR_CDS_0029	9169	9459	291	forward	ATGAAAAGGTACAAAGGTTCCGCGAACATATTGATCACTCCAATTGGTTTATTTGTTGAGGGTAGTGTGTCCGCAGAAAGAGGTGAATATTCGATGTCGCCTAAAATTAAAGGTGTAATTGTTTTTACAACATTTGTTGGTGCTGCAAGTGTATGCGCAATATTGTCAGCCACCTATCCTATCGCAATTTGGGGCGTTGGATATGCCGTATTGCAACGTCGTAAGCAACCGCAACATGTATGCCCATTGGTTCAATACTCTAAAGAGGTGAAGTTGCGTGCTGTGGATTAA	MKRYKGSANILITPIGLFVEGSVSAERGEYSMSPKIKGVIVFTTFVGAASVCAILSATYPIAIWGVGYAVLQRRKQPQHVCPLVQYSKEVKLRAVD
hypothetical protein CDS	CDS	OUHLZNSR_CDS_0030	9464	9562	99	forward	ATGCAATGGTTAGCCAAAGTCAATCCATCGGACTTGCCGACACAACTCAATATACAAGACGTAATCGATATGTTTTTAACTGCGATTGGAGGTCAATAA	MQWLAKVNPSDLPTQLNIQDVIDMFLTAIGGQ
hypothetical protein CDS	CDS	OUHLZNSR_CDS_0031	9564	9788	225	forward	ATGGGACTTATGGGCATCATCGTTAAAGGTGCGATGGAGACACGTAAAGCAAAGGCACTCGCACGTATCAATAATGAACACGCAGCTGAAATGGCTCAAATTAAGGCTGAAGCGGCGAATCTAAAAGGTCAAAGTACGGCGGCTATTCACGAGTTGATTAAATTGGCTCAGACTCACCACGAGATGTTGACCGAAATATTAAATGCCCTAACTGGAGGTCATTGA	MGLMGIIVKGAMETRKAKALARINNEHAAEMAQIKAEAANLKGQSTAAIHELIKLAQTHHEMLTEILNALTGGH
hypothetical protein CDS	CDS	OUHLZNSR_CDS_0032	9790	10098	309	forward	ATGCGTGCGGAGACGATAAAGTGGAATGACTTTTTTAATAACTCAACAAACGTCGCCAATTTACGATCATCTTCTTTTGATGATGGGATTCCAGCGAGTAGTCGAAACCATGATTTCGATTTTGATGATATCTGGCCTGAAGTGATTAAAGCCGCAGATTGGACTGCTATTTCGATTGCAGTCATCACAGGGTTCTTATGGATGTTCGGCAATCGTTCGTTGGCTATCAAACGACTACTCGACATGGCGATTGGACTGGAGGTGATAATACATGCTCCCCAAATCATACGTTGGTTACTAAAGTTCTAA	MRAETIKWNDFFNNSTNVANLRSSSFDDGIPASSRNHDFDFDDIWPEVIKAADWTAISIAVITGFLWMFGNRSLAIKRLLDMAIGLEVIIHAPQIIRWLLKF
hypothetical protein CDS	CDS	OUHLZNSR_CDS_0033	10111	10317	207	forward	ATGATATTTTTTGCTAAGACGGAAACGAAAGCGGATTTGGCGCTATATATGGCTGCAACGGTTGCGAGTATTCCTGTTTGGATGATGGGTGGTTGGATACCATTGTTAGCAACTATCGGCGCCACCGAATGCGTAACGGGTGCATATGAATTCATTTGTGATACGAGCCAGAAAGTGAAATTGATGCGTGGGCGTGGGGCGTCATGA	MIFFAKTETKADLALYMAATVASIPVWMMGGWIPLLATIGATECVTGAYEFICDTSQKVKLMRGRGAS
metallo-endopeptidase CDS	CDS	OUHLZNSR_CDS_0034	10314	10961	648	forward	ATGACAACTTGGCGCATTACGAGTGGATGGCATGAACATGACGCAGCGCACTCCGATCACCTACATCAAGGAATTGATTTTGGTGTCGCAATGGATACACCAATACGGGCGTTTGAGGGTGGCGTAGTCGACAAAGTTACACACGACAATGCTGGATTCGGCAATGCAATTTGGCTCAAATTTAATGATGGGTACACGGCTGTACTTGGGCATCTCGACAAAGTGTATGTCAAACCAGGCGACCATGTATATGTACAAGAAATCATCGCGCGTAGTGGGGATAGTGGACATAGCACTGGACCCCACCTTCATCTCGGAATTATGGACCCACATGGCGAATGGATTAATCCCGAACGATACATCAACTTACACCAAGTCATGGAACCGAGTGTGCTCTAT…	MTTWRITSGWHEHDAAHSDHLHQGIDFGVAMDTPIRAFEGGVVDKVTHDNAGFGNAIWLKFNDGYTAVLGHLDKVYVKPGDHVYVQEIIARSGDSGHSTGPHLHLGIMDPHGEWINPERYINLHQVMEPSVLYGGGDWSHKVVSGWFSSIGNAIGDGVNGLLRELVHELTEQMPYIVVATLVIGGFLKMFGSKVWAPRLWIASGIGAAWMIFVKG
hypothetical protein CDS	CDS	OUHLZNSR_CDS_0035	10937	11146	210	forward	ATGGATGATATTTGTGAAGGGATGACTAATATGGTAGTCGTGATAGGTGGAACGCAATTTGATACAGACAACAAGCAACAACTCATTGATTTTGCGAAACATGCCAATGATATACAATTGATCGAATTGGCATCGGTACTTCAACATTCGCACAGTTTATGGTCATTCGATGCTTATATGTTGAATGACATAATCGAGCATTTATTTTAA	MDDICEGMTNMVVVIGGTQFDTDNKQQLIDFAKHANDIQLIELASVLQHSHSLWSFDAYMLNDIIEHLF
VFDB virulence factor protein CDS	CDS	OUHLZNSR_CDS_0036	11159	13597	2439	forward	ATGTACTCGCCTATCCGAATCATCCCTAACACACATCGCATTTATCGCATCACGCCACACAAGTCCGTATTAAACAGTCAAAATAGACGTTTGTGGTTAGTGTTACATGAATTAATGTCCCTCTACTCCCCCATTTCTACACGCACAATACGGCGAGGAAAACATATCGAAGTACGCAACAAGGATGATATTTGGTGGATTGTACAGTTGATGTGCGACGAAAATGAACAGCGACAGATACAATTTTATATGGCTGTCACAGATACATTTAATGACACCTTGAAACTACGTCTCGCCAATCACGACCAATGGCACAACAATACGTTGACAGAGGCATCGACTGATGACGTTAACGTAACACCAAACAATACATCCGTTGGCGAATTGAGATTGATACGA…	MYSPIRIIPNTHRIYRITPHKSVLNSQNRRLWLVLHELMSLYSPISTRTIRRGKHIEVRNKDDIWWIVQLMCDENEQRQIQFYMAVTDTFNDTLKLRLANHDQWHNNTLTEASTDDVNVTPNNTSVGELRLIRNNIFSLRCNYSEQTSPLRNLMDVIRQLKPGDKVSLHMRFEAYPRMKWKRSADYAWHIWNNDKVPQRNKIKPANAVQSASKLVTGTVNQIVDMTEDVVNGIEQSVFSTRKSDQITIGRLEIKDLERQRLLVDGELGSDTMNKQNRPVFKSSLYVLIHSEDRVRRDMLIQSVGASFVELNGKNQLVIEPRRIGIVDMCNHLQYNVIDRDPVLLSNEEIGKLVQLPTSDLQQEYKDVLEANRTVEVEVPSVFTDDKGIYMGDVVYRGES…
DefenseFinder protein CDS	CDS	OUHLZNSR_CDS_0037	13646	14716	1071	forward	GTGATTAGTACATCTAGGGTTAGTAAGACTGTTGGACAAATTGCTCTCGAACGCAAGCAGATTCGACTAGATATAAAATTTCAACGTAATGACGTATGGAAACTAGAAGATAAGTCCCTACTTATCCACTCGTTGACACAAGGTTATCCTGTGCCTGACATTTATGCGGTTGACAAAGGTGACACATACCTGTGGGTGCTAAACGGTAAACAACGTACAAGGGCAATATTGGGATTCATTGATGGAGAATACGCTTTGGCCGACAATACACCTTCCGTTGAGTTGGATGATGAGGAATATGAAATTGCTAACTTGACATATAAAGAACTACCAGAAATACTTCGGCAAAGGTTTAACAACGCTTCTATCGAGTTTGTGCAGATGCGTGGCATGACTGAG…	VISTSRVSKTVGQIALERKQIRLDIKFQRNDVWKLEDKSLLIHSLTQGYPVPDIYAVDKGDTYLWVLNGKQRTRAILGFIDGEYALADNTPSVELDDEEYEIANLTYKELPEILRQRFNNASIEFVQMRGMTEEQIEEAFIRLNRGIALKPIELTRAMAGSDVIEFVESIVTKPFFTDSVNFTSTMRSRFTHEELILQIMLLVANDGAGADIGGASVKEFVKWLRDTGISDKVSETINVVTDYLGEAFPIVEGAKRETFLRKTHLPNLFIVAMKALELEVPPLKFGGWAQQFFNRQRNGSAYNEATRGGSAKKENVQKRINVMIRDFEKHIDDAPVYQPKIPRPRGRRRNEDQLSA
integrase CDS	CDS	OUHLZNSR_CDS_0038	14793	15683	891	reverse	ATGATGCTGACAACGAGTGTGTCGTCTGCGGATACAAATTATATCAACTTGTACTTGTCAATGTATGAAACGCAGAGCGTTGAAACGATGAAAGTGTACGAAAACACAATTTCTGGATTCGTTCGATTTGTTGGCAAACCACTTAATACGGTCACGGTAGGGGATATCATCGAATACCAGAAGTCGATATCACACTTGGCTGTATCCACACAACGCCGGATGATTAGTACGCTTAAATCATTGTACAAATTTCTCGGCGGCCAACCAGGGTATCTTATCGCCAATCCATTCGCCGTATACAAATTGCCGAAGGAACAGAAGAATGAAACAATTGAGCGAGTGTTGTCGCATGATGAGGTGGAATTAATTCGTTCATATTTACGGTCGCACAATACTCGT…	MMLTTSVSSADTNYINLYLSMYETQSVETMKVYENTISGFVRFVGKPLNTVTVGDIIEYQKSISHLAVSTQRRMISTLKSLYKFLGGQPGYLIANPFAVYKLPKEQKNETIERVLSHDEVELIRSYLRSHNTRDWLLVTMLYTTGLRVSELINATWNDVYYDEEGHCGLRVVGKGNKVRYVKLQCALVDALQHYRSDCGLDEVEDAPLFVSRRGTKLTKEAVEQMVRKTVKEVGIHKRVTPHWFRHSAATSALYNGANVHQVQQLLGHSDMRVTSRYVHTINKLRDSAVDFINVEM
hypothetical protein CDS	CDS	OUHLZNSR_CDS_0039	15694	16086	393	forward	ATGTGCTTCGTTAAAATCATTATAGCGAAGTTATGCACACAATATACCGCCATTTTTATATCAAAGCAACTATTGATTTTGTATTATATAATCGATATAATTAAATTAAAACAAATTGGAGGTGTCATCGTGAATGCCGAAGACATGAATAAATTCTTCTTAGAGTTGTTTGTATTGTGCCGCAAGTACAACATTCAACATCTACAAGGGATAATTACATATGACAACGGCATGTACAGGCGGTACATATCTTCCATCAAAGAATTTACGCCACGACTAGGCGACACCAAGGATGCGGAGAAATTGGTGCGCAAAATGTTAATCGACTATGCGCTAGATACCAACAATAAGGAGATGTTTGATGAGTTGACAATACGTGATGATATTGAGTGA	MCFVKIIIAKLCTQYTAIFISKQLLILYYIIDIIKLKQIGGVIVNAEDMNKFFLELFVLCRKYNIQHLQGIITYDNGMYRRYISSIKEFTPRLGDTKDAEKLVRKMLIDYALDTNNKEMFDELTIRDDIE
hypothetical protein CDS	CDS	OUHLZNSR_CDS_0040	16073	16333	261	forward	ATGATATTGAGTGACCACACATGCCCACGATGCAATGCTGATTTAGTGTGCGATACATATTTGGATGGCATCGACCGTGATGGGCGTGGATATATGGTGGACGATTACAGATGTGCTGATTGCGGATGGCGACCGATTGACGGTGAATGGTTTAGGCGTTGTGAACAATGCAACCTATGGATAGGTCGATGCGAATGTGACCGTTGTGGTAGTTGCGGTGAATTGTGCGAGGAGTGTGAATGCGATGATGAGCGTACATAA	MILSDHTCPRCNADLVCDTYLDGIDRDGRGYMVDDYRCADCGWRPIDGEWFRRCEQCNLWIGRCECDRCGSCGELCEECECDDERT
hypothetical protein CDS	CDS	OUHLZNSR_CDS_0041	16317	16538	222	forward	ATGATGAGCGTACATAATCGATTGTGGAAGTACGATGATGAACATATCGCTGGATATACAGAGGATCGTAAGGTGATGTCATTGATACGCAAACGATATCCTGTCATGGCTACATATCGTCGCGGATTACAAGGGAAAGAATTCGCACGACAATATTTGATGCCAATGGAAGTGGCAGATGACATGGTACAAATATTTAATGTGAGATTAGAAAAACGTTAA	MMSVHNRLWKYDDEHIAGYTEDRKVMSLIRKRYPVMATYRRGLQGKEFARQYLMPMEVADDMVQIFNVRLEKR
hypothetical protein CDS	CDS	OUHLZNSR_CDS_0042	16567	16731	165	forward	ATGCGTACGACCATTTTATCATGCGATGATACAAAAGCCGTCAGAATGGACGCTAGGTGCCTCAAACAACGAATTATAAGGGGTGAACAGTATGTGGCTATGGGCAATGACACACCCGTATCTTTTTTCGGTGATTGTGTTGGCGTTGGTTATCGGAATCACTGA	MRTTILSCDDTKAVRMDARCLKQRIIRGEQYVAMGNDTPVSFFGDCVGVGYRNH
head maturation protease CDS	CDS	OUHLZNSR_CDS_0043	16776	17312	537	forward	TTGAATCGGAGATTGTTGTTATTTGATGAGATTAATAGTGGTACAGTTTCTAAACTAATTGAGAAAATAAATGAGATTAACAACCACGATGATGAACAGGTATTGAAGGTGGTTGGCCATCAGCGTTTACCGATTACACTGGCTATCAATAGTCCTGGCGGCAACGTTACGGATGGATTTGCATTAGTAGGTGCTATAGAGTCAAGTGAAACACCGATTCATACTGTCGCAATGGGATTAGTGGCTAGTATGTCGTTGCTTATATTTCTATCTGGTCATAAGAGATTTGTACATAATTTGGCCATTTTTATGTACCACGACATGAACGGGTGCACATGGGGCACTTTGACTGAACGTATGCGACGACAAAAAGAAGATACGCGCTGGATGAAAATGTAC…	LNRRLLLFDEINSGTVSKLIEKINEINNHDDEQVLKVVGHQRLPITLAINSPGGNVTDGFALVGAIESSETPIHTVAMGLVASMSLLIFLSGHKRFVHNLAIFMYHDMNGCTWGTLTERMRRQKEDTRWMKMYDDYVISKTKIRQEQLDQIKGTVNEWYIYADEALSLGLAESELVRC
terminase large subunit CDS	CDS	OUHLZNSR_CDS_0044	17306	19042	1737	forward	ATGTTAACAGAAAAGGATAAACAGCGTCGCGAACGCATCGACAAACTTGAGGAAATTAAGAAGAAACTTGTGCGGAAAGCCAGCGGTAAGATAGAAAATTTGTCAACTGTGGACAGACAGGTGTTGCTCACTGTCAATGCGGAATTGAAAAAGTTGGAGCGCATTGAACGGTGCCGATGGGATATGATGGAGTTTGCCAAGGAATATCTATCCGAAGAACGCGGCAGTAATCCAGAACAGTTTCTATTGCGCAATGAGACCCCTTCCCCACCATTTCATTATGAGATGGCGAAAAAGGTGTTGGAGGTCAAGGACAGACCTGGTGTAGCGAGACTGGCTATTATTGCGCCACGCGAACACGCGAAAAGCGCCGTCATATCGCAAATCAATATCATACAT…	MLTEKDKQRRERIDKLEEIKKKLVRKASGKIENLSTVDRQVLLTVNAELKKLERIERCRWDMMEFAKEYLSEERGSNPEQFLLRNETPSPPFHYEMAKKVLEVKDRPGVARLAIIAPREHAKSAVISQINIIHSIAYELTNYTIFISAMRPTVVRLMKFIKDVLKYNKKFREDFGELMSEVPQRNIMDREDAITTLNGITIECYGADSPLRGARSGVSRPDLIFDDLEDRENVTNREAIQKMVDKFDKEFMPLGDSRNSKYFYAGTILAYDSLLHQIYTKRQHEWETLFWQAVIRDADRQDLWHQYETIVKDFSNPNRGPESQKFYEDNKEEMNRGAVVLWPEKRDYKMLMDLKITNPLAFQTEQQNDPIDKSRQLFVKDNFTYYENFDGEFIYDHGHK…
hypothetical protein CDS	CDS	OUHLZNSR_CDS_0045	19114	19665	552	forward	ATGAGTGATATCAAGGCAACCGTAAACATTGATGTGTCAGATGCGATTAGCGGTTTGAAGGCGTTGCAACGTCAAGCAAAGGAAACGATACATACGCTGAAGGAGATTGAATCTGTATCAGGTGAAATAATGAACAGCAGTTACCAACAACTGTACTACTCGAATTTGTGCAAAGTGTTAGGTGTCCCAGGCGACAAACCTGTAGATGTACGCTATATCAACAAGCAATTGTACGACTTGATTATCGATTCAACGTTTAGCGATGTGGTCTTACACTATAAGCATTTTGACGGTGCCACCACATCGGCATTGGCCGCACTTTTAACCTTCGACAACGTGTACTATGTGACGATGGGGATTAATTCATCCGTGTACCAATTCGCAAGGAAACACTCCGTC…	MSDIKATVNIDVSDAISGLKALQRQAKETIHTLKEIESVSGEIMNSSYQQLYYSNLCKVLGVPGDKPVDVRYINKQLYDLIIDSTFSDVVLHYKHFDGATTSALAALLTFDNVYYVTMGINSSVYQFARKHSVSNKVINALAPVIRSSLIRKVYILDNQLDAGSVSDIVHDNDRTITLYGHED
hypothetical protein CDS	CDS	OUHLZNSR_CDS_0046	19713	19913	201	forward	ATGTCATCGCGCCAATATGACGCGGAAGTATATCGTACATATCAACTTATCTTGTTTGATGAAAGCAGCGAGAAGGAGTATGCGTCGTGTATAGACCCTATTCCGCATGAATTGGCTGAATCAGAAGCACGTAAGCATGGGTACGCGCAGTATGAAATTGTGGAAACGGTGAGCACCGTGCGACGACATGTAGTGGAGTGA	MSSRQYDAEVYRTYQLILFDESSEKEYASCIDPIPHELAESEARKHGYAQYEIVETVSTVRRHVVE
hypothetical protein CDS	CDS	OUHLZNSR_CDS_0047	19968	20165	198	forward	ATGAAAGAAGGGGAAATTGCGAGAGCAAATTACGCACAAGATGAGCGTTGGTTTATTACTAGACGATACGGATTCTTTTGGTATTGCGATGAAAACGGGAATATATATCCAAAGACAAGTGCAAACGATGTTGTCATTGTTACTTTGACTCCAAGCAACATGGGGGCGTGGTATGAAATAGTTGGTTTGGCTGAATAA	MKEGEIARANYAQDERWFITRRYGFFWYCDENGNIYPKTSANDVVIVTLTPSNMGAWYEIVGLAE
hypothetical protein CDS	CDS	OUHLZNSR_CDS_0048	20221	20322	102	forward	ATGAGGAGGAATAAACATTGTGGTAGAGATGAAAAAAAGCTTACAGATGTTGTACGCTTAGGGCACAAATTAACGGTTGGTGTGCTAAAATGGCGACAATAG	MRRNKHCGRDEKKLTDVVRLGHKLTVGVLKWRQ
hypothetical protein CDS	CDS	OUHLZNSR_CDS_0049	20349	20738	390	forward	ATGGATAAATCAGTTGACAACATTCATATTGTATTTGAGAACTGCGAATACATCGAGGTTCCGTGCTCTGACTTTAGATATATAAATCTATACGATATCACCGAATCAATATGTATGAATAACCTCTTGTTGCGGGAAAAAGAAAACGCGCATTACTTCAGGACGGCTAAAAGAGCCAAGGTGGTAATTGTCGACAAACCTGAATACCAACGTGTCAAACAATATTCCGATATCACACATTTTCAATTGCGAAGCGGCAACACGGAGTTGGATTATGTTGGTATTCGATGGTCAGATGACAGTAGCGATTGGTCGAATAAGGGACAAGTTGTTACGACCATAGGAGACGAGATTCACATCGACATCAATCTGGAGCAGGATGATGAATGA	MDKSVDNIHIVFENCEYIEVPCSDFRYINLYDITESICMNNLLLREKENAHYFRTAKRAKVVIVDKPEYQRVKQYSDITHFQLRSGNTELDYVGIRWSDDSSDWSNKGQVVTTIGDEIHIDINLEQDDE
hypothetical protein CDS	CDS	OUHLZNSR_CDS_0050	20735	20959	225	forward	ATGACAATGGATAACAATTGTCAAACGCTTTACGAAAATTGCCCTTGTTGCAACAGTACATTGCTATATATGGAGGATGAAAACGCCAATTCAGGTGAAATTGAGTGGTTTGTTATGTGTTCCGCATGTGATTGGACTATCAATGACCCATTTACCGACGAAAATGACGGCGAGGAATATTATTACACCAACGAATGGGTATATGGCCAAGTGGAGGATGCTTAA	MTMDNNCQTLYENCPCCNSTLLYMEDENANSGEIEWFVMCSACDWTINDPFTDENDGEEYYYTNEWVYGQVEDA
sigma factor CDS	CDS	OUHLZNSR_CDS_0051	20959	21762	804	forward	ATGGGAAGTCACGTACATATCGATTTGTATAAGAACGAAATTACATACGACACAGTTTACCCTGAAACCAGTCGCGGCGTAGGCCGATTGCTGAAAGACCTATACGCGATGCGACACGGTGAAATGTTCAATGGGGATATCGATGCCGTAGTCATGCGATTAGACCTGGAAGAAGCACTCCATAGCACGTGTATGACTCCGCGCCAAAGACAGGCAATCGCATTTTATTATATGGCCGAATTGAACGACGAGGAATGCGCACGTTTATCTCGAATCAGCCAGCAGAGTTTTCACGAACGTAGACAACGAGCATTATTGCATATCGCACAGTACATATCCAATTCGGACGGTAGTGTTAAGCCACAGACGATATGGAATTCAGACCATGTGCGTAACTTT…	MGSHVHIDLYKNEITYDTVYPETSRGVGRLLKDLYAMRHGEMFNGDIDAVVMRLDLEEALHSTCMTPRQRQAIAFYYMAELNDEECARLSRISQQSFHERRQRALLHIAQYISNSDGSVKPQTIWNSDHVRNFGDEIEKWNQRVINNDDRWWEIDNSALSALAKYFPSVCGIERTDYDEESTYEYRLSDTSDTDWEVLMEKPEQCVLHSTRRRKRSAEYSGEDGGKRRRFYVHMPNDNNINKDKWHWTYNEVNPIIIIDEKTCKIDD
hypothetical protein CDS	CDS	OUHLZNSR_CDS_0052	21762	21878	117	forward	GTGCATATATGTATAGAAAAGGATATACCATCGTACAAAGTCGGACATTATGCAATTGATATAATAATCACCGTAGAGCGATGGAACGGACAGCCATCGGGCACACGAAAGTGGTAG	VHICIEKDIPSYKVGHYAIDIIITVERWNGQPSGTRKW
hypothetical protein CDS	CDS	OUHLZNSR_CDS_0053	21903	22019	117	reverse	GTGGATTTACGGCTGTTAGACACAACTACGCATACGATACCACCTACGCCAGCGACGAGGCTGGCTGGTGGTCTCAGGTGGATTACTCCACTAGTTGAGGTAATTCGCTCACCGTAG	VDLRLLDTTTHTIPPTPATRLAGGLRWITPLVEVIRSP
hypothetical protein CDS	CDS	OUHLZNSR_CDS_0054	22081	22269	189	reverse	TTGATAGGCCGATGTACAATTGTTCAATGGTCGAAGTATAAGTCAAGTCGGCGCAAGGCCATATACAAATTCCGGTCGGCGTATAGCCTTTGCTGCGCGCAACGGCGCACACATCATGTGGTAATTTGCCCTTCGGCTAGACATCATTGCTGCGTCATCGGCAGCGTAGATGGTATCGTAACCGGTTAA	LIGRCTIVQWSKYKSSRRKAIYKFRSAYSLCCAQRRTHHVVICPSARHHCCVIGSVDGIVTG
hypothetical protein CDS	CDS	OUHLZNSR_CDS_0055	22432	22539	108	forward	TTGCGTGCGTGGGTTGATTTACGTTATCCCCTTATTCATATACTTCCCTCCCCTATCAATCGATTGAGCGTGCGATATGACATATCCCCGTGTCGTATCGCGTGTTGA	LRAWVDLRYPLIHILPSPINRLSVRYDISPCRIAC
hypothetical protein CDS	CDS	OUHLZNSR_CDS_0056	22508	22609	102	forward	ATGACATATCCCCGTGTCGTATCGCGTGTTGAGTCGGTTGGCCGTTACGTGCCGTGCGACCCATTGACTACATTTGATGATGAGGATGATGATGAATGTTGA	MTYPRVVSRVESVGRYVPCDPLTTFDDEDDDEC
hypothetical protein CDS	CDS	OUHLZNSR_CDS_0057	22603	22980	378	forward	ATGTTGAATTTAACAGGCGCTGATCGAGTTAAGTATTTACAGGGGTATCTTGAACAATTAATCAAATTAAGTGAACAGGGAAACAAAGTATATCGTGAGATTAATACTACGATGGAAGCTATACAACACGAATTAGGATTAGAAGAAACACGAAAAGTTAATATTGACTATCATTTATCCAAGCACCCTCTAATTGATCGTGGACTAGATGGGCAGCCAAGGATAATTGGAACATCATTAACTGTTCGAGAAATATTAAATGACCTAGCAAATGGAAGAACAGTTGATTGGATATGTGATGAATATGGAGTAGATACAAACGAAGTAAGAGGCGCAATTATATTCGCTGCTTATGTGGTTTCAGATTCAGTATACTAA	MLNLTGADRVKYLQGYLEQLIKLSEQGNKVYREINTTMEAIQHELGLEETRKVNIDYHLSKHPLIDRGLDGQPRIIGTSLTVREILNDLANGRTVDWICDEYGVDTNEVRGAIIFAAYVVSDSVY
hypothetical protein CDS	CDS	OUHLZNSR_CDS_0058	22977	23117	141	reverse	ATGCTCATCGAACATAATACGATGCGTTTTATTTGGATACGAATCCATGCGATTAATTACAAACTATTCAACGTTGAGACAAACGCCTCATGGATGGGTGCGAGAGATTATATCAATCACACCACACCATCAAACGTTTAG	MLIEHNTMRFIWIRIHAINYKLFNVETNASWMGARDYINHTTPSNV
hypothetical protein CDS	CDS	OUHLZNSR_CDS_0059	23164	23274	111	reverse	ATGTACATCAAAGTAAACATTGGTAATTTAGGACGCTTTTTAAATCGAATATCGGTAATCTTGGACGTGTGGCATCAGCCTTACTGCCACAAGGGATTCAGCCGCTTTTAA	MYIKVNIGNLGRFLNRISVILDVWHQPYCHKGFSRF
hypothetical protein CDS	CDS	OUHLZNSR_CDS_0060	23259	23408	150	reverse	TTGGCTCGTTTGGCGAAAATTCACCAACGAACTCAGATTGATCCAACTTTTTACGACCGAGCAACCAATTTAGTGGACGTTGGAAAAATCCATTCTGTATATCAATTCACCTCCATTCTGACGTGGGTATTTTTATGTACATCAAAGTAA	LARLAKIHQRTQIDPTFYDRATNLVDVGKIHSVYQFTSILTWVFLCTSK
hypothetical protein CDS	CDS	OUHLZNSR_CDS_0061	23443	23535	93	forward	GTGGCAATATCGCCCTGGCGTCAATTTAAATCCTCCTCAAGCCGAACAAGCGGTATCGCACGAGTATCTCCGCAAAATAGCGACCGAATATGA	VAISPWRQFKSSSSRTSGIARVSPQNSDRI
portal protein CDS	CDS	OUHLZNSR_CDS_0062	23540	25633	2094	forward	ATGGCTAGGTGCCTATCTCGCCGCAAGGAAGAATTGCGGTCGTTGAAATGGTCTATTCAAGTCCGTGAACGTAAGAACAAGAAACAGATGTATGAGTTGCAGGAGAAAAACGCTAAAGCGATCCGCGATATTGAGGAGTTTTTCAGACATCCAGAGGGCTACATGTCCAAGGTAAATGGAAAATGGGTACGGATGCCGAAGACGGATTACAAGTCGTGGCTGAATGCAATAGTGGATGATATTTTTATTGTTGATGCCGTGGCGCTGTGGGCGCGACGCAAGCGTAATAATGAACTCCTGTCGATGGAACGTATCGCCGCAGAAACCATAAAAGTGTTGTTGGCGAATGATGGACGTTTGCCTGAGCCTCCCTACCCTGCTTATCAACAGTGGGTATGG…	MARCLSRRKEELRSLKWSIQVRERKNKKQMYELQEKNAKAIRDIEEFFRHPEGYMSKVNGKWVRMPKTDYKSWLNAIVDDIFIVDAVALWARRKRNNELLSMERIAAETIKVLLANDGRLPEPPYPAYQQWVWGMPREQFTIEELIYRVYNPTNTSPYGVSIVQQVLAHIRLAMNNEKYIESYFKEGSIPEVLFSVPAEWDMQKVEQFAQYMNTRLKGNANALREFNPIPAGTAPVQVRPFSWDSTFVNWVASMTCCLLGVQPHEMGIVPQTSGLGGKSFGEIASDVHDKQTLFMCEFIQDLFSDIIKYHFGNDDLCFVFNDLLEREERERAEINQILINSGQKSIDQILIENGEEPEGINRILVVGDRVYFLPDLVAGSVKGSVAVNLGAIGGVPLPD…
terminase small subunit CDS	CDS	OUHLZNSR_CDS_0063	25666	26106	441	forward	ATGCCAAAGCAATTCAATCTCACCGCCAAGCAGCGTCGTGTTGCGGAAATGATTGCACTTGGCGATCCTGACGATGGCTTTAGACCACTCACCAAGGTTGAAGTGTGCGAGAAAACGGGATGTCCACGCTCAACGTTGTACGAGTGGTTATCAAATAATGATGATTTTGTCGAGTATATCAATCACGTTGCTGACAAGGGCATGGAGTCAAGAGTTGGCGAGTATTATCGTCAACTAGACTTGCTCATATTCAATAACCCAAATGGTAAGGGACCAAGTGTTAAAGCGCTGGAACTGGCGCTGAAAGCATTGGGCAAATTGAAGGACAACGTTAAGTTAGATGCGACAGTTGACGAACACAAGTCGATATCTGATATGTCCAATGAAGAGTTGGACGAA…	MPKQFNLTAKQRRVAEMIALGDPDDGFRPLTKVEVCEKTGCPRSTLYEWLSNNDDFVEYINHVADKGMESRVGEYYRQLDLLIFNNPNGKGPSVKALELALKALGKLKDNVKLDATVDEHKSISDMSNEELDELKRMLEQDNSVNE
head maturation protease CDS	CDS	OUHLZNSR_CDS_0064	26129	27700	1572	forward	GTGGCACTCGTAGCTGATTTCACAAAAAAGGACTCAAAACAACATATAGTTGAGGGTATAGCGGCATCCTCAAATCTAGACAGAGACAAACAAATTATTGATGAAAACTTCCTGAAGAACAACTACAAACAGTGGGCAGAAAAATACGGAAACATCAGGTATCTTCATCAACCGCGAGTTGTAGGGAAAGTTCTAACGTGTTCAGATTGGGATCCAGTCCAAAAAGGATTTTATATTACAGCTAAAATTTCCGATCCTGATGCGTGGCGACAAATAGAGGATGGAGAGTTAAATGGCTTTAGCATTGGTATCAAAAATCCTGTGATAGTTCATGATCCACAGGCTGATCGTGGACGATTGATAGACGGTGAAGTGATTGAGACATCAATTGTCGATATC…	VALVADFTKKDSKQHIVEGIAASSNLDRDKQIIDENFLKNNYKQWAEKYGNIRYLHQPRVVGKVLTCSDWDPVQKGFYITAKISDPDAWRQIEDGELNGFSIGIKNPVIVHDPQADRGRLIDGEVIETSIVDIPASYQADFQVIKSPVVATFDAELKEWKTVDQNDVIVAMLNDDDIDWINAMVDGFGIDDDDTAQFAKRYYSQKERNSMSEEDFAGPHRSFPIKDQEDVDNAARLIGHAKDPDAVKRRIIEIARRKGLKIPEAWKENANKTLDTSSGLQPYNLDGDDKKEEKTTVADENTPQVTSADSTKAAVDELRNVMEGMQTQLSEIRGVVEAMANQVDKDRDGDNDNLVRPEAQAANEIVEEPGKPVDSTGTNAPNAVEEANNDPLGLKNAIIE…
major head protein CDS	CDS	OUHLZNSR_CDS_0065	27703	29157	1455	forward	ATGGCATATATCGAAGATGATCAAATGGTTATGAATGAAATCCAGAAGACGGTCGAAGTAATGACTGGGCAAGCACCAATTCCTGCTACTCTCGATCCTGAATTCAAGAAGACATTCGACACTTCAAGTGGCTTACAACCTTATAACTTGGAACCATTCTTGGGTACACTGGTTCCGTTACTTACGCCGATTCGTAATGTCCTCCCTCGTCAATCTGGACGCGGTAAGCAAGTCGAATACAAAGTTGTCGATGGCATCAACACGGCTGGTTTGAACGGCTTCGTTGCTGAGGGTATGGCCGGACAAATTGTCGCATCGAGTGTTAGTGATAAAAATGCTAAGTATGCTAGTATGGCGCTTGCTGACAAAGTTACCTACGAGCAAGAATGGGAAGGTCAG…	MAYIEDDQMVMNEIQKTVEVMTGQAPIPATLDPEFKKTFDTSSGLQPYNLEPFLGTLVPLLTPIRNVLPRQSGRGKQVEYKVVDGINTAGLNGFVAEGMAGQIVASSVSDKNAKYASMALADKVTYEQEWEGQPYVQSRALAVANLLRATMIAEERNILYAQNTVGSANSNAPGAVGTSPSPTVVTSGSGSGLSAGNVYVQVVAFTAMGNAMPSSEVSVSVADGENVVVTPVFPTNQPIVGFEVYAGSASGAEYLVTAANVQDGKLLSEQYSTNGAPLTITSLPTSGKQPSVYVTDNSASPLAWNGIIPQIFAGGGYTQNVGGELTDMGPIKSMFKALWDNAAGDPNVIYVHSTESQTITDLVLGNSNTPYTILVEEQNGAAGGVKVSRLINPQTASVV…
hypothetical protein CDS	CDS	OUHLZNSR_CDS_0066	29217	29441	225	forward	ATGAAACTCGAAGCAATCGATAAAAATATGAATATTGAACACAATGGTGTTGTTTATAACAATCGCGACGGCGTAATTGATGTTCCTGATACAGTTGGGCAGAAATTTGTGAATGAGAGCAAAAATGGACGAAAGGCATTTTGTGGTGTATACAAACAGTCCTATGCGCTTGGTTCAAGTTTGACCAAGGAGCAATGGGATCGTATTTTCGGCAAATCAAATTGA	MKLEAIDKNMNIEHNGVVYNNRDGVIDVPDTVGQKFVNESKNGRKAFCGVYKQSYALGSSLTKEQWDRIFGKSN
hypothetical protein CDS	CDS	OUHLZNSR_CDS_0067	29452	29703	252	forward	GTGAAATTACCAGCTTTGTTTAGGCTGGATGCGGATGCAACAAATGTGTCGCGGACTAAAGTGTATGAAGTTAAAGCGAAACATTTCTTAGTCGATTTGGCAGAAGACGCCGAGGTGTTCGTCAAACAAGGATTTGCGTTGGTGTCCGAAGGCGAAGCAGCAATCAAACAATTTACGGGATTAGACTCTACATCTACGCAATCTGCTGTTGAAACGGCAAAGAAAACAACGACTACTAGGCGTACGAAGTAA	VKLPALFRLDADATNVSRTKVYEVKAKHFLVDLAEDAEVFVKQGFALVSEGEAAIKQFTGLDSTSTQSAVETAKKTTTTRRTK
head-tail adaptor CDS	CDS	OUHLZNSR_CDS_0068	29717	30508	792	forward	ATGTTGTTTGCACCATATATCGGTCCCAAGGAATTCGCTGATACATTTGTCGAGGTTGATTTAAATTGCTTATCAGGTAACGGCAACACTGACCCATCGGCGGCACTATTATCAATTTTACGTCGAGCGTCTTCGTTGGCGGATAGATGGTGCAAACAGATACTGCGTTCCACTATCGACACAGAAATTCGTATGTTTCATCCAGCGATGGATGGGACAATAACTGTGTGGCCATTTTACACGCCTATTCGACAAGTCCTCAATCTCCAATATCAATTTGATGGTCAAACCGAATGGCACGATATTGACATCACGACTAATTTGCATGTACTGGATGCCATGTTTAAGTATAGTGGTCGGCATTTTAACAATGGGCTGAACATGTTTGTCCAGTACACA…	MLFAPYIGPKEFADTFVEVDLNCLSGNGNTDPSAALLSILRRASSLADRWCKQILRSTIDTEIRMFHPAMDGTITVWPFYTPIRQVLNLQYQFDGQTEWHDIDITTNLHVLDAMFKYSGRHFNNGLNMFVQYTYVNGFPVSTLANDVVAGADTLTLLDTSGIRQGDKLSIYDGENSEIVTVLSVSGNTITTLPLLYQHAKYTHISGMPNDISQATGMIAANLISRGSDGKTVVGDKEFKEQWASDSVITSDIQVLLQPYRVNL
head closure Hc1 CDS	CDS	OUHLZNSR_CDS_0069	30508	31134	627	forward	ATGAGTAAAAGCCAGTTCATTTATCGATACGGGTCTCCTGCCATCGTAACACGTAACGATAATACGACATATAGAACGCGCATTTTGTATGAACGTTCTGTATCGCCCAATGGTACGTTTAGCGATACGTTTATGTTCGGTATGGACTTAGTACGTACTGCAACCTTCCAGCCATGCACAGACATTGATTTGGGATACTTGGTCGAAATGACTGATACGGGTGAGACACTGTTTGTTACTGCTACACAAGTACAACGTGTTCTCGGTGAACCAATCAGCATATCGGCTGAACTGGTACGTTTGCACTTCCCTAATGCAATACAACTACTTCCTTCGCAAGCCGATGAAAATGTTGAACGTGACAAATTTGGTCGCCCACTGAGTACGATTCCTCCGACG…	MSKSQFIYRYGSPAIVTRNDNTTYRTRILYERSVSPNGTFSDTFMFGMDLVRTATFQPCTDIDLGYLVEMTDTGETLFVTATQVQRVLGEPISISAELVRLHFPNAIQLLPSQADENVERDKFGRPLSTIPPTQVNVIITKADLNIVADVGGGKPVEQLEFYCHTGDVNENDEIQWNGHTYRVIMTWPFAFAATARISHCKAQREVDA
tail completion or Neck1 protein CDS	CDS	OUHLZNSR_CDS_0070	31188	31649	462	forward	ATGGCTGTAGATGCGGCTGTTCAGAAAGCGTTGAAGGAATCTGCGCAACAGGTACAGAAAACAGCCAAAGGTAAGTTTAGTGAATACCAGCCAGCATATGGACCATTTCAGGCTTGGGCTTTATTGAATAGAGATTATGTCATTGAAAAAATTGCAGCAGGCGCTTCTGGTGATGACCCTCTTATCGGCGCGTATTTCAAACGTGAAAGTCGTGATGCAGCAGCCAATAGTGCGACGAAACTCCGTGATTCAATCGAAATCAAAGTTGAGGATGTATCTCTAACGGCTTATGTAGGCACAAACAATATGCTGGGTGTATATCACGAATACGGCGCTGTACGGAAAAACAGTGTATTGCCACCTCGACCATTTCTTAGGCCAGCACTATATCAGGAAACG…	MAVDAAVQKALKESAQQVQKTAKGKFSEYQPAYGPFQAWALLNRDYVIEKIAAGASGDDPLIGAYFKRESRDAAANSATKLRDSIEIKVEDVSLTAYVGTNNMLGVYHEYGAVRKNSVLPPRPFLRPALYQETGWINKTMREAIGLGMVSWFK
portal protein CDS	CDS	OUHLZNSR_CDS_0071	31646	32203	558	forward	ATGATACCAAACGATCCAATCCTGTCGACCGATCCGCTTGATGCCATACACGGTGCGTTAGAACAAGCATTGATGGCATTGTGCCCTAGTTTAAAGGGAGTATGGATTGGTTGGCCCGATCCTAAATGGCTTGAGAATACAGGTGCAAATTTGCCGAGTGTGTTTTTGGTCAACGTTTCTCAAACCGCCAAGTCGATGACTAGCCGCAATCTGGTATACGCAACGGTTGAAAATGAAGACGGCACATTCAATGTCTACTATGAGCGTGAACGCATCACGTATCTATTGCAATTATCCCTCATTACAACCGATCCCCAACAACAATTAGACATTGGGTGGGCGATCAAGCAATTCCTTGTGAACACTATCCAACTCCCCATTAACGCGGTTGATACAGCA…	MIPNDPILSTDPLDAIHGALEQALMALCPSLKGVWIGWPDPKWLENTGANLPSVFLVNVSQTAKSMTSRNLVYATVENEDGTFNVYYERERITYLLQLSLITTDPQQQLDIGWAIKQFLVNTIQLPINAVDTARFLLKDDHLISGIDNYYQRDLTFEVSARVLDGYVAHPNKTQQFNIDVSPQGG
tail sheath CDS	CDS	OUHLZNSR_CDS_0072	32207	33697	1491	forward	ATGGCTAATGCTTATACAGTCGATGGAGTATATAACATCGATGAACAGCCACCCTTACAAGTACAAGGTATTTCAACCGGCATATGGGGAATTGTAGGTACTTTTAGCAAAGGCCCAGTCAATACACCTACCCATATCCTCTCTCTTGATGATTTGGAAAATATCTTTGGTGGTGCCGATCCAAGTCTTACAGGATACATTGGTGCATTATCGGCTATTGGACAAGGTGCCAGTGAGTTTCAAGTGGTTCGCATTGTTGGTTCTGGTGCTACTGCTGCAAGTGTAACCATCAACGACAGCGAATCTACGTCATCCGAAGTGTTTACCGCCACATATAATTCCGTTGGTACAGGTGGCAACTCCGCGACGATCACTGTTTCGTCCGGCACTAAAACAGGA…	MANAYTVDGVYNIDEQPPLQVQGISTGIWGIVGTFSKGPVNTPTHILSLDDLENIFGGADPSLTGYIGALSAIGQGASEFQVVRIVGSGATAASVTINDSESTSSEVFTATYNSVGTGGNSATITVSSGTKTGTFKLTIEDGDTSEVWDNLATTSTVTGATLLSSITSQIVTFSQPETPNTNLPVNGEYPLSGGANGSTPTVSDYVGTTSPNTGLQALSGTTPAVNIVFLANIACSDSNTVSALETFCENNKCMAAICGAQGNTITQAITETANIDSDRLVYCWPWQQMYVDDLQQTLTVAPTGHWVGLVATLYPHQSPGNKNLAYTSGPEFPVSSDDIQKAMDPSARVVPIGVTIPRGGIGCFSGQTLSQNANPQLRPVYRRRMDDFIVESVETSLGQ…
tail protein CDS	CDS	OUHLZNSR_CDS_0073	33717	34175	459	forward	ATGGTCAAATTAAATCTTCAGAGATTTGCCAAGGATCGCGTACTCGGATCATCGGCAACTATAGCTTTGTATAATACATCTACAGGTGGTTACGTAACGTTTGCTGAATGTGATTCGTTTACTGCCACACGTAAATCCAGTCAAAAACAGTATCAACCGCTTGGACAAGTTGGTCAACGTACACAAGATATTTACGAAGGGTGGACATTGAGTTTTGGTGGTGCCATAGTCGATCATTCGTACGATGATATCGTGTATCAAATCGATCAATCAGCACTTAGTGGGGCGGCCAATATGCGTTTTCGAGTAACCGAAACAATTGAATATTATGATGGTTCTATCGAAACGTGGGTATACCCTGATACAGTATTGTATGGATTTGAGAAAGATATTAGCGCC…	MVKLNLQRFAKDRVLGSSATIALYNTSTGGYVTFAECDSFTATRKSSQKQYQPLGQVGQRTQDIYEGWTLSFGGAIVDHSYDDIVYQIDQSALSGAANMRFRVTETIEYYDGSIETWVYPDTVLYGFEKDISAANSEITWKFTGDAQTRVQG
baseplate hub CDS	CDS	OUHLZNSR_CDS_0074	34222	34554	333	forward	ATGGCTGATGAACGTGAATTAATGAGCAATGAGATTAAACTGAGCGATGGACGTATCGTTGCCATGCGAGAATCTACTGGCGCAGACGATATCGCTGTAGCAAGAATGTTGGGCGATAAGGTTAGTTTGCAGGGCGCTGGACAAACTATTTTGATGCAGGCAAATGCTTTAAAATGTATTGAATCTATTGATAATCAACCAGCCCCTATTATGAACAATTATGAGACATTTGTGAATTTGGCTAGACAATTTAAAACGAAAGATATGAACAAGATTTTGTTGAAATATGCTGAGATGAATTTCGAGGCGAATCCAGATAACCCTTTAGCTTAA	MADERELMSNEIKLSDGRIVAMRESTGADDIAVARMLGDKVSLQGAGQTILMQANALKCIESIDNQPAPIMNNYETFVNLARQFKTKDMNKILLKYAEMNFEANPDNPLA
hypothetical protein CDS	CDS	OUHLZNSR_CDS_0075	34581	34742	162	forward	ATGTTAATGATGTGCCCCGCATTTGTGCAAGCTGTAGCAATTTCTTATGAATCGATGACATATGATGAAGTGATGAAATTAAGTTCTTCTGAACGCATCGCTATGTTACGTGTGCGAGCGCGCATTAAGAAACAAATCGATGAAGAAATGAAGAAAAAGTAA	MLMMCPAFVQAVAISYESMTYDEVMKLSSSERIAMLRVRARIKKQIDEEMKKK
hypothetical protein CDS	CDS	OUHLZNSR_CDS_0076	34849	35130	282	forward	ATGGTTATGTTTGGTAAAGGTAAAAAGACTAACGATGCATCCGAGTTACTTCCGATTGTTACAACTGACGATTATCACGGAAAAGATTACGAAGTTATCGGTTTAGTAACCGCCGAAAAATTTTGGCCCACTCCCACAACAAGAGCAAAATTTTCAGAAGTTACAAATGCGATAAGCAAAGAAGCTGAGTCGTTAGGCGCTGACGCAGTTGTTGGGTTTCGGATAATACAGTATAACAATGCTGGAATTTATGGATACGGAACCGCGATCCGTTTTAAATGA	MVMFGKGKKTNDASELLPIVTTDDYHGKDYEVIGLVTAEKFWPTPTTRAKFSEVTNAISKEAESLGADAVVGFRIIQYNNAGIYGYGTAIRFK
tail length tape measure protein CDS	CDS	OUHLZNSR_CDS_0077	35191	37542	2352	forward	ATGGCCGGCATGGAATCGGCATTCGAATTATTTGTTGAGATACGTGCTGTCGATCATTACACATCGATGTTCAAACAAATGGCTAAATTGTCGGAACAGTATTCGAAACAATTCGATGCAACGCAAAAAAAGATGATGCAATCTAAGGCTATGATGGCAGTTGGTACTGGTATGGCTGCGGTTGGAGCTGGAATGGCTGCTGGACTGGTTAAAGCTGCGGAATCGGCTGGTAAATTGCAGAATGCCATTCTTGGCGTATCGACTGCAATGAAATTGACAAAACAACAACAGCAAGAACTGACCAACATGTCGATGACTCAAGGTATCCAAACTGCATTTAGTGCTGTTCAAACGGCAAATTTGTACAAGGATATGTCGCAGGCTGGACTCACAAACTCG…	MAGMESAFELFVEIRAVDHYTSMFKQMAKLSEQYSKQFDATQKKMMQSKAMMAVGTGMAAVGAGMAAGLVKAAESAGKLQNAILGVSTAMKLTKQQQQELTNMSMTQGIQTAFSAVQTANLYKDMSQAGLTNSMIFNKSFSDEFIKFADARYVSTNGQENPDTSVSDAVGMAHTYQLYTVQQLKPFLNTLNAALMHTHTTIDQFANQFRYFSNTASHTGISANSALMDEMFLQRMGVGGNGRSLGSSFNDFLLRMTGNASAAAAKAMQTAGFIVNGHSAFTDAKGNFLGMQNAIKVMSDFNKRFGGNATTENSLLKTIFGIQGMRVAQSLISGKNGGAAEQYAIIQQQVNNSASVDSIQQQYNKSFFGQAKQAQTTFEDLAQVLGQQLLPLFTKILTVT…
endolysin CDS	CDS	OUHLZNSR_CDS_0078	37614	38147	534	forward	ATGGGCGGCACATCATTAACATCCATTCAACAATTTCCTGGCGGACGAAAATCTGTTCAATTGCTAGGGAATTTTCTCGACACTATATCATTGCAGGGTACGTTCATGTATCAAGGTGCCGTATCAAAAATGAACAAAATTAATGACATGTGGATGAAAAAACAACCAGTGTTATTGACGGCGCCTGGATTTTCTCCTCGATACGTACTTATTACTATGTTCCATCCCACGTACTACAATGACTACCAAATTGATTATGATATATCGTTGGAGCCGATTGATAGTGCGAATTCTGACGCTGTTATATATTCTTCGTCATCGGCAGCATCATCTAGTTCCTCATCTCCCTCGTCTGTATCCTCCGCTCAATCAGATAAAGTACAGCAAAAATACACAGTC…	MGGTSLTSIQQFPGGRKSVQLLGNFLDTISLQGTFMYQGAVSKMNKINDMWMKKQPVLLTAPGFSPRYVLITMFHPTYYNDYQIDYDISLEPIDSANSDAVIYSSSSAASSSSSSPSSVSSAQSDKVQQKYTVKSGDTLWGIAQKFYGDGSQYTKIVTANNIKNPSVIQVGTVLIIP
tail protein CDS	CDS	OUHLZNSR_CDS_0079	38144	39298	1155	forward	GTGAGTACATTTGGCACATTTCAGTATAGTCAACCGTGTAGCATCGTATTGTTGAACGGTGTGCGTGTCCCGTTTCACACTTGGTCTGTTGACTTAAATGGATATGGCGCTGCGGATTCCTTTACATTAGACGTCCCATTTCGGATTTTATCAGAATTAGCGGGAACAACAGAATTGGCGCTGACACCTGATTTCGAGTCTGATTTGTTTGCTAATCCAGATATATTGGTCGAAATATATGTCGGCTACCCAGATGACCCATCATCCTATAACACCTCAGATTTAACAAGAATTATGTACGGATATATGGATACATTAGACGTATATTTGTCCGCGCAAAATACCACAGAAGGATATTACGCGGAATTGCAGGGACGTAATCAAATTGCGCCATTTATG…	VSTFGTFQYSQPCSIVLLNGVRVPFHTWSVDLNGYGAADSFTLDVPFRILSELAGTTELALTPDFESDLFANPDILVEIYVGYPDDPSSYNTSDLTRIMYGYMDTLDVYLSAQNTTEGYYAELQGRNQIAPFMDTDMTNKYPNLTSSAIVSTLAEQHGLSTQITPTYTTAGTYYKNDNTSLTSSQSQWDLIMFLANQEGFIANVSGNTLFFGPQSKLVASKPVVYTWGENIYSLTLSRAPHASRDIKVTVYSWQPGKKTRISGTAEQPSGYIPRVGTNINQRAAYQETYYVPGLTKQQATQRAESILQQLSMTEITGEFTSYGNPIINEYQPVQFKSVGKGIDGVTFWPTKATHTFTNQNGTTGFYGIDVTFSNLLLPSDPGGD
baseplate spike CDS	CDS	OUHLZNSR_CDS_0080	39299	39832	534	forward	ATGTTATCTAATCGAGATTTATTTCAACAGATGCGCAATATAGCCGAACAATCCCACAATGCTCGATGTTATGTATGCGAAGGCACAGTCACATCACGTTCTATAAGTCCTCCATCGGTCAAGGTGATGTTGCAACCGTACAATATCGAAACTGGCTGGATACGCATCGGCACAATGTATGCTGGTCCAGGCTACGGATTCCTTGCTGTACCGCCCGAAGGCATGACGGTCAAGGTGATATTCGATTTAGGTGATATCAACAATGGCGTTGTTGCGTGTTGTGTATATAACGATGAAGATGCGCCACCAACCATATCCGATGTCGATGACGTAGTGCTGCAACACAAATCTGGCGCACAAATTTATATCACTAGTGATGGCGAAGTGAAAGTGTCGTCT…	MLSNRDLFQQMRNIAEQSHNARCYVCEGTVTSRSISPPSVKVMLQPYNIETGWIRIGTMYAGPGYGFLAVPPEGMTVKVIFDLGDINNGVVACCVYNDEDAPPTISDVDDVVLQHKSGAQIYITSDGEVKVSSASGKDVVFNDGTAKIARVGDNVQVDIGGTTYTGTITSGAPNVKA
baseplate protein CDS	CDS	OUHLZNSR_CDS_0081	39986	40276	291	forward	ATGATACGTGTGCGAATTGGCACGATTCCCGACACGTACATATTCGGTGATGACCTTGGCAGCGAACTCGGTACAACCATTGACGAACCACTTAATCCAACCAATATCGCATTGATTCAACAGTATGTATCCGATGCTCTAAGCGTCGATCCTCGTGTGCAACAAATCAATAGCATAAATGTCACAGATCCGAACGATGGTACGATGCGTTTTTTTGTGAGTGTGAATGTGACTGTAGCTGGATACGGCGACGTTTCTACTACTGTGCCGATTGGAGGTGGAACATATTAA	MIRVRIGTIPDTYIFGDDLGSELGTTIDEPLNPTNIALIQQYVSDALSVDPRVQQINSINVTDPNDGTMRFFVSVNVTVAGYGDVSTTVPIGGGTY
baseplate wedge subunit CDS	CDS	OUHLZNSR_CDS_0082	40299	41375	1077	forward	ATGGTTTCTTTTATTCAATCTGGCCTTGCATCAATCGGGAAGAAAATAACAGACTATTCTTCGTCGAGCGTAATTGGCGTCATACTTGCCGCGATTGCCTCCGTCGTAGATGAATTGACGACAGCCATATCCGTCGCGCAACAACAGGCGTATCTTGCGACAGCTACAGGCACTAACTTAGACAATAAAGCCAATGATTTCGGCATCACCCGTAAACAAGCCACATATGCACAATGGACATTCGTTGCGACGAAAGAAGTGCCAAGCCAATCCATCATCACAATTCCCGCTGGTTCACTTATTACCACTCAACCAGATTCGAGTGGCACAGGAATAACATATACAGTTGATACGGATACGCAATTGCCCATTGGATCGACAAAGGTTAATATTCCCGTC…	MVSFIQSGLASIGKKITDYSSSSVIGVILAAIASVVDELTTAISVAQQQAYLATATGTNLDNKANDFGITRKQATYAQWTFVATKEVPSQSIITIPAGSLITTQPDSSGTGITYTVDTDTQLPIGSTKVNIPVTCTVAGTQGNIAVGTQLLWASAVPGIDGVEFDDSSNGTPAIDTETDDALRARALAAFKGLSISTTNWYTSTAESVTGVSSALVVPQGRGPGTVDIYIVGDGNTVPSDTIIANTQTVIDAGRVITDDAKVFAPSPVSVDVTMTIKATAGYDPDETAVQVQTAIENYISGLGIGGGINGTLYVSQLQAVALGVTGVANAAAPTVPSSDITFTQSQLPIVGNVQVTGS
baseplate protein CDS	CDS	OUHLZNSR_CDS_0083	41372	41950	579	forward	ATGAGTATACAATTGCAAAATTTGCTCAAACGACTGACCAATATATTTACGACATCCACCACTTCCACGCTATATCAAATACTCGGTGGCGTTGGTGCTGCACTTGATAATGTAGACCCCGCACAAATAAATTTGGCCAACAATATCGGAAGCGTAACATCTGCGACTGGTGAGTATCTTGATTTGCAAGGTAAGGATTGGGGTATCCCACGTCGATACAAGGAATCAGATGACTCTTATCGTGCTCGTATTCTAGCTGAACTACCAACATATGCGTCTGGCCCAACGGTGGACAATATCAAATCTGTTGTGCGTGCGTTTACGGGCGTTGATCCTGACATATTTGAGTATGGGCCAGATGGATTTACAATGGGCGTATCCATCATGGGACAGTTCGGA…	MSIQLQNLLKRLTNIFTTSTTSTLYQILGGVGAALDNVDPAQINLANNIGSVTSATGEYLDLQGKDWGIPRRYKESDDSYRARILAELPTYASGPTVDNIKSVVRAFTGVDPDIFEYGPDGFTMGVSIMGQFGFAPSGEAFSFLVTVHNPNNVSYNQQDLINAVNNAKPARSTANFIFDGNSGMATLTMTES
virion structural protein CDS	CDS	OUHLZNSR_CDS_0084	41961	42437	477	forward	ATGGGATATAAATTTCCAGTCGATGCGAATGGTAAAGCAGGTGCCGTTCGTCCGACAGCAGATGGGAACAACTTCTTCATTCCTACCGTAATGTACGGTGCTGATGGAGTAACCGTTATTAGTTCAACAAACCCCTTCCCCACATCACTTAGCACATGTAATGTTGAACAAGTCATTTTAGCCACAAACTCACTTGTAACTGGTCCACAATCCCCACAACCAACAAACAGTATGCGCACATTGGTTGTCGAGGTGTATGGGACGGCATCTAGTTTCAACATCGAAATTCAAGGGAGATTGGACAGCACAACATATTATCCATTAACAGGCGTCAACTTAAACGGGCTATCAAGTGTTCAATCCATCACGTCATTTGGATTATATAAATTCGACGTTACG…	MGYKFPVDANGKAGAVRPTADGNNFFIPTVMYGADGVTVISSTNPFPTSLSTCNVEQVILATNSLVTGPQSPQPTNSMRTLVVEVYGTASSFNIEIQGRLDSTTYYPLTGVNLNGLSSVQSITSFGLYKFDVTGLVNVLGYINEVSGGNINIIGNLVA
head protein CDS	CDS	OUHLZNSR_CDS_0085	42450	43556	1107	forward	GTGGCGCTTAATATAACATTTTTCGATAACGTTAAATATAAATCAACGGATTTCGTTGCGCGGGATGCTGACTTTTTCGGTGCAGGTGTTGTCAACTTAACCGATTTCCCTATCACATTCGATAACCCACCTAGTATGAACGTATATATCGGGGCTGGCACCGCATGGGTAAATGGATACCGTATTAACAATGATAGTTCGTCTACTATAACTTTGACATTCGCAACTGCCGATCCAACTAATCCGCGTATTGACATCATTGAAGTTGGATATTCAGCAACTACTGACGCAACGAATACCACAACAGGTAGCCCAATTATACAAATTAAGCAAGGTGTGCCGTCGTCTACTCCGATTGAACCTGGTGCAGATAGTGGATTTGTTAAATTGTATGCAGTT…	VALNITFFDNVKYKSTDFVARDADFFGAGVVNLTDFPITFDNPPSMNVYIGAGTAWVNGYRINNDSSSTITLTFATADPTNPRIDIIEVGYSATTDATNTTTGSPIIQIKQGVPSSTPIEPGADSGFVKLYAVNIAANQTSVSLSDVIDRRTRVPLNVDGSQIQNIPAVQPDYVNEIVADLFGSTSTVLSGGIPTANSSVHNQLDVTAADIYFADGQRVSFAASQNGQFVTTTASTTYYLDYNSDGTTSFGLSHSIKSGYVPIAQVETDSSGNIASVTNVRPTIVNMFGTTDNVVFGGNVQAQKFIGDGSQLTNLPIGNIVAGTGIEITANGNSDTITNTGVLSVNGQTGAVTVQGYSPLTNPMAWIG
tail fiber protein CDS	CDS	OUHLZNSR_CDS_0086	43574	43975	402	forward	GTGACAGTTTTATCAGGAGCAACAGCAAGTGGGCGGCAGTTCTATCAAGGTCAGTTAAGTACATCATCTGTAACCACTTTGTATACAGCACCTGCGGCATCCTCTAATGTAACATCAACAACAGCGGGAACTAGCGGAAGTTCAGGATCGGCGGGTTCAGCGACTGCTTATGTAAAAGAAATTGTTTTATCCAATAATATGTCATCATCTGTAACCGCAAGCATTACTATCGGGCCAAACAGCAGTAATCAATACCCGTTTATACCCAATGTCACAATCAACGGTTTCGATACTAAGATAATCAGCGGCCTCAATACGATGTTACCAGCTAATTCCGTAATCCAAGGTTTCGCATCTGCCGCAGGTATATATTGCACAATTTCCGGCGTCGAAATCCAA…	VTVLSGATASGRQFYQGQLSTSSVTTLYTAPAASSNVTSTTAGTSGSSGSAGSATAYVKEIVLSNNMSSSVTASITIGPNSSNQYPFIPNVTINGFDTKIISGLNTMLPANSVIQGFASAAGIYCTISGVEIQ
tail fiber protein CDS	CDS	OUHLZNSR_CDS_0087	43991	44968	978	forward	ATGGGATTATCTCGTCAATGGAATGGTGACGTGGCGTTAGCATCGCTCAATCAAGCTCCGACGTTCCCTGAATTGTATTATCCGTTGTGGTGGTACAGTGGGAGTTTTACAAGGCTTGGATATGGTGGTCAAGAAGATAATTCCTTCATTGCAAAAGGAGTTACAGGTTCGGGGGCTAATATAAGTATGAATCTATCTCCTAGTTCAATGAACGAATTATTCACTCTAAACTCGAACTGGCCCAGTGGAACGACATTCGCACTTGAATATTGTGGCCGCTTAGCGGCTGGGACATCGGCAACATTTCAGTTATATGATGCAACAACAAACTCTGCTGTGGCGAATTCTCAACAAACTTTCATGGGCACTTCCGGAATCTTCAACGTTGTCCGGTCTGGT…	MGLSRQWNGDVALASLNQAPTFPELYYPLWWYSGSFTRLGYGGQEDNSFIAKGVTGSGANISMNLSPSSMNELFTLNSNWPSGTTFALEYCGRLAAGTSATFQLYDATTNSAVANSQQTFMGTSGIFNVVRSGKLTLTPGHTYGIQFVSYVGSTSLDITDISLIIFPPSPTTSPFDLASISLANPNGNTLKEAYIPLWVYSVGTSSNSGASAGADFIPKGSTVAGNNVGSAGSLITLSSTWSSSQKFALEVSMEAHASGFSANIGLYDMTLGPLVNNSSISTGSTSPTLMRSGSFTLVTGHSFGLTVWGTTAAQITKAHLVALAS
virion structural protein CDS	CDS	OUHLZNSR_CDS_0088	44981	45439	459	forward	ATGCGATATATCGACCTTGCGACGATGAGTATGACACCAGGTAGCGGAATAGCGGAAACGAAAATACCGTTGTGGTGGGCGGATGGGACTACCGTAAGCAACACCTCTTCAGGAAATGCCCTAGGCGACGGTGCTGGATTGAATAGTGATTCTCCAGCGACTTCAAATCAGTCATTGTTTACGCTTAGTTCTAATTGGCCACTGCAAATGCAGTTTGCGCTTGAGACTACAGTACGGTCATCAAGTACGTCATATACAGCATCGGCAAACCTCATTGACATGTCAAATTCAGAAACCGCCATTAGTGGATCGCAAGTATCAACGACGAGCACTACCCTTACGGTAATTCGTTCGGGTAAATTCAACTTGACTCCAGGCCACACCTACGGTGTTGCAGGT…	MRYIDLATMSMTPGSGIAETKIPLWWADGTTVSNTSSGNALGDGAGLNSDSPATSNQSLFTLSSNWPLQMQFALETTVRSSSTSYTASANLIDMSNSETAISGSQVSTTSTTLTVIRSGKFNLTPGHTYGVAGSSNGGSVVFSDASLIIFPQ
hypothetical protein CDS	CDS	OUHLZNSR_CDS_0089	45477	45662	186	forward	ATGGAGTATGAAGGACGAGTTTTAACCGAAGACGAGATTAAGGAGTTAGAACGATTTACAGCGGTAATGTGGGCGCGTAAACATACAAATACGGACGCATTGGATTTACTCGCAACCGTAAAGGAGCGAGATAAAACAATCGCAGAGTTACGAGAGAAGATAACACAGTTGGAGGCGCGGTTATGA	MEYEGRVLTEDEIKELERFTAVMWARKHTNTDALDLLATVKERDKTIAELREKITQLEARL
tail fiber protein CDS	CDS	OUHLZNSR_CDS_0090	45659	46303	645	forward	ATGATCTACTACACATCATCATCCGGTACAATCATCGGCGGCACAAGCGGGAGCGACTTAACAGGCATCACACACCTGCCATCGGGTGCTGACTATGCTATCTACATCGACGACGCAGCAGTTAGCGCCGCGAATCCGAACAACCTCCCTGGCACATACACCATCACCAATATTGTCGCCGGCCAAAAGTACACCGTACCAACCGCGACAGGGACGTTGACGTTTACACCGTTGTCTGAGGCCGAACAATTAGCGCTTGCACAAACCGCTCAATCAAGCCTGATCACCCAAGGCTACAATGACACGCTCGCACAGGGATTCGTTTCATTTGCAGATGGAACAAGTCGCACATATCCAGCGGATAGCGACACGATCGACGAGTTACTGATGTTGCGTTCC…	MIYYTSSSGTIIGGTSGSDLTGITHLPSGADYAIYIDDAAVSAANPNNLPGTYTITNIVAGQKYTVPTATGTLTFTPLSEAEQLALAQTAQSSLITQGYNDTLAQGFVSFADGTSRTYPADSDTIDELLMLRSVILANQFPPDGVPVLDAAGTHMTFNQTQADQLITDAQNFVLGNRNQKLALLNQIAQAQSPSDVQAIVWTPTAYTPLPAPTT
enoyl-CoA hydratase/carnithine racemase-like CDS	CDS	OUHLZNSR_CDS_0091	46328	46834	507	forward	GTGATAACTATAATAATATTACCAGGTGATATCCTCCTCTATCGCAATCCACCTACATTCCTCACTCACCTCATTGATATTGGCGAATACTTTGAAGATGGACAGCGTTCGCCGATTTATTATCACGTAGCAATTGCGCTAAATGATAAAGAAAAAATTGAAGCAAATGGTAATCAGGTTGCAATCGCGCCTATTGACAACGGTGGCACATTCGACGTATATCGTCCTCCTATTTTACCTCGCAATATTCGTGATGGATTATCGTATGTAAAATCCCTCGAAGGACAGCGGTATGATTGGCTACTCATTGTTGATGACGCACTGCGATATTCCACGCATAACATTGTCCATTTGCCTGTTGCAATGGTAAAACGTAGCGAACGATATAGAAAGATATGT…	VITIIILPGDILLYRNPPTFLTHLIDIGEYFEDGQRSPIYYHVAIALNDKEKIEANGNQVAIAPIDNGGTFDVYRPPILPRNIRDGLSYVKSLEGQRYDWLLIVDDALRYSTHNIVHLPVAMVKRSERYRKICSTVVAEYFRAAHYINLSGNVSPQDVYLAIADFEVN
hypothetical protein CDS	CDS	OUHLZNSR_CDS_0092	46842	47192	351	forward	ATGGATAACGAAAAATTGGCGCGTATTGAAGAGCAAGTCAACGGATTGCGTGATGATGTTGTTGAAATCAAGGATACGATACGCGAACAAAATGTTGACATGAAAACATCATTAGCGTCCGTTATACAGGAAATAAGCAAAGTATCCGAACGATTTGTGCCACGCGATCAGATTATGTTGATGGTGCAACATCGTAATGAACGTGACGATGCGCAAGATTCTCGTCTCGACAAACTGGAAAAGAAAGTTGATTCACTGACAGCGTGGAGATGGTATTTGGCTGGTGCGATTGCTTTGCTTGGATTCATCATCGTTATTTTAGGTGATGTCGTATCGCACTTGTGGAAGTGA	MDNEKLARIEEQVNGLRDDVVEIKDTIREQNVDMKTSLASVIQEISKVSERFVPRDQIMLMVQHRNERDDAQDSRLDKLEKKVDSLTAWRWYLAGAIALLGFIIVILGDVVSHLWK
hypothetical protein CDS	CDS	OUHLZNSR_CDS_0093	47202	47483	282	forward	ATGCAATTTTTCAAACATCCAGCATTCTATGTCGTCGTCATACTTGATTTAATCGGTTTGTTCGTGTTCGGACTCGATACATGGGCAAATGTGATACAAAACGTGTCTATAATCGGTATGGCATATGGATTCTGGTATTTTTATACTCAACATGACCGCGAATTACGCAACGAAATATCCCATCTCAAACAATCCCTTCTACATTTACACCTCAAGCATGACAAATTAGCGGAACGACACGCCGCACTCCACGAGAAGGTAGATCGACAGAATGACAGATAA	MQFFKHPAFYVVVILDLIGLFVFGLDTWANVIQNVSIIGMAYGFWYFYTQHDRELRNEISHLKQSLLHLHLKHDKLAERHAALHEKVDRQNDR
HNH endonuclease CDS	CDS	OUHLZNSR_CDS_0094	47473	47982	510	forward	ATGACAGATAAACATATAGTACAGGCACATGCCGAAACACGTACGCTACATGAAATGGTCATTACACCCGATCACGTTAAACGTAGCGAATCGTCTGAATTTAGACGCACAAAACAGCGATTGAAGGAGGATGGTCATTACAAGTGTTGGGTATGCGGTTCGACTGACAACCTACAAGTGCACCATTATGGGCTGGAATGGTCACTCGGTAATATCGGCGATTACGATGCGTTAAAGGAATTTGTTGAAACGTTCGATGTGTATGGCTATGGACGATTGCTACGAAATAAGCCAATCACGTCTCCTGATGATATACGCAATGCGATGGTCTTGTGTGCGCACCATCACACGGGCGTCGACCATGCAAATGGCGGCACAGGTACAGGTATCCACGAAATC…	MTDKHIVQAHAETRTLHEMVITPDHVKRSESSEFRRTKQRLKEDGHYKCWVCGSTDNLQVHHYGLEWSLGNIGDYDALKEFVETFDVYGYGRLLRNKPITSPDDIRNAMVLCAHHHTGVDHANGGTGTGIHEITFPVWIAQKLCVENPVPQEGETEAGTIEDVKNKESM
endolysin CDS	CDS	OUHLZNSR_CDS_0095	47982	50243	2262	forward	ATGGCTAAGTATTTGTACAATGTCGCCCCGTCATCGTCTACCACTCCTACTATATGGCAAACCTACGTGAACAGTGGAAAAACACTCCCGCCTCGTGCCAACAATCGTGCGTTGTACGGCCCAATACTTAACCAGGAATCACTCGGTGCATGTTCTGCGTTTGCGTCAACACAATGGCGTATGGCGTTGCACGTGCTTGGTGGTGGCGCGTATGAACGGTTAAGCGAGTTGGCTGATTATTACGAGGAACGCGTACTGAATGGCACTGTGTCCTCTGATAGTGGCGCAACAATGCAAGAGGCCGTACAGGTGTTAGAAACGTACGGTGCGATGCCAGAAGCTGATGACCCATACGATCCAAATTACGCGAAGGACTTTACACAGGCACCACCGAACGAT…	MAKYLYNVAPSSSTTPTIWQTYVNSGKTLPPRANNRALYGPILNQESLGACSAFASTQWRMALHVLGGGAYERLSELADYYEERVLNGTVSSDSGATMQEAVQVLETYGAMPEADDPYDPNYAKDFTQAPPNDWDASLKLLPTQAYYVGTDLNNVKDAIAQGMPVMVGMEVFAELESGLCAATGWMGMPADPTNSLGGHMINLIGYDDNLQALLALNQWGSTWGIHNDTSLAGCFWIPYDFFNQYMFDAVAGTPDNGKPLQPQPLPTPFVKPITDNYTITVTPSATSITVGQSITVNGQTLCNGQPYPNASVSYEFDDANGALIAATLTSDTNGKFSMTFTPPSADTITCVATFLDPYGDMPATSTGTITVNQPQPTPSPSPQGVTQLNHIDCATRLTA…
hypothetical protein CDS	CDS	OUHLZNSR_CDS_0096	50259	50783	525	forward	ATGACTATTGTTGCGAGTGTAGTAAATGATGCAGTCGTTCTATTTGGCGTGGCCGGCACATTGCTTGGATTCAGCAAGACGAAATGGTTCCAAGCATCGATGACATTTTTGAATGGCGAAAAGGGTGAAATCGAAAAAGGTGTCGAAGCGTTGATACACACACCTATCGCAAAAACAATTGAGGCTAAACTGCATCATGAGTTGAGTACAGCGACGGATGACCTAAAGAAGTCCGTGCTAGCACAGTATGCGCTGGCTGTGATTCACGTTGTCGGTAAAACGTACGACGAATTAAGCCCATCTGAACAGGCCGCCGCGATTGCGTTTATCAAAGCACATCTGCCGAAAAACGTGGAAGCGACCGAGAAGGAAATTGTGCAGGCTTTGAAGGACGCACCG…	MTIVASVVNDAVVLFGVAGTLLGFSKTKWFQASMTFLNGEKGEIEKGVEALIHTPIAKTIEAKLHHELSTATDDLKKSVLAQYALAVIHVVGKTYDELSPSEQAAAIAFIKAHLPKNVEATEKEIVQALKDAPDIAKLFADDPAFKKAQEFTQLLDNANKQDTQPAPAPETAQA
integrase CDS	CDS	OUHLZNSR_CDS_0097	50899	52392	1494	reverse	ATGATAGCTGTATACGCCAGGGTATCGACAGACGAACAAGCGAAGAACGGTTACAGCCTACAAGATCAGATTCGTGAATGTCGGATCAAGGCGGGTTCGGATGACATAAAAGAATACATTGATGACGGGTTCAGCGGCGAGTTTCTCGATCGCCCTGGACTTTCTTCTTTACGGCAAGATGTACGCGATGGACTAATAACAAAAGTTGTATGTCTCGACCCCGACCGGTTATCACGTAAATTGGTCAACTCTGTAATCGTAGCTGACGAGATTGAGAAATACGCCGAATTAGTATTTGTAAACGGTGAATATCAAAACACGCCAGAGGGTCGGCTATTTTATCAGATGCGCGGTGCGGTAGCTGAGTTTGAGAAAGCCAAAATTAACGAGCGTATGTCG…	MIAVYARVSTDEQAKNGYSLQDQIRECRIKAGSDDIKEYIDDGFSGEFLDRPGLSSLRQDVRDGLITKVVCLDPDRLSRKLVNSVIVADEIEKYAELVFVNGEYQNTPEGRLFYQMRGAVAEFEKAKINERMSRGRRQKARQGKVVKNPRVYGYDYDKENGKLVVNTREAEVVRWIFNVFTDPNSNIRGLNHIAAQLIEQGVPTKRGGIWHRQTVKQILKNRAYIGEVYQNRYNTEGRIRNKYVSDPSERVITTERPMDEWIRVECPAIIDVGQFDYAQKLLEKVRRETNGKTKRQYLLSGLCRCGDCGMRMHGRYAKRWDKWYKTYTDRQNSPGRNRGCGNWVRGETIEDKVWKHVIDYVTSKMNAESAPTVEQPSYEQSELARIDKELNRINTGRQK…
RuvC-like Holliday junction resolvase CDS	CDS	OUHLZNSR_CDS_0098	52524	53090	567	reverse	ATGACCGATACACAGCAACCTTATTACATATTAGCCATTGACCCATCACTTAATCGAACTGGATATTGTTTGGCGCGTGTAACTCCGCAGCGTCATCGCAATAAAGTTGAGTTAGTTGAGATTAGTTACATACCTAATATCCAATTTGGAACAGGCGAGGAAGTATGGGGAAGGAAACTCAACCACATCGAATCGCGCCTTGTCCAATTGAGAAATACATATCGACCGGTTGTAGTTGCAAAAGAAAATTTAGCGACTCGCTCACACGGTCAAACCGAAGTATTAGCACCTGTACACGGAATTATCCGCAAAGTTTTCGAGTCGTCATGTGAAATCGTTGGGTATAGTCCGACAAGGATTAAAAAGGACGCAAGTGTTAGTGGGAATGCCGACAAGAAA…	MTDTQQPYYILAIDPSLNRTGYCLARVTPQRHRNKVELVEISYIPNIQFGTGEEVWGRKLNHIESRLVQLRNTYRPVVVAKENLATRSHGQTEVLAPVHGIIRKVFESSCEIVGYSPTRIKKDASVSGNADKKQVEQSIAQYIQDKVIVQVDDDVDLTKFRSDDESDACAILLTYLLDKEIIGKLDKR
exonuclease CDS	CDS	OUHLZNSR_CDS_0099	53087	53938	852	reverse	ATGATCGAAATGTCACGCTTGTCATATTCCCGACTGGACTTATACAACACTTGTCCACGTGCATTCGCCATGAAATATGTGCATAAGGCTGAACCAGAAAATGATACCGCCGATTATTTTGCCGAATACGGTATAATTGCTCATGCGCTGTATGAAGAACATGCAAATGCGCGTGGGTTGATACCGAAAACTGTGCTAACCGATATGTTCCATAATGGCACTGAGACACGTGACGGTATGGTGAAGGGGTTCAATGATATAAAGTTGCCACCATACATGGCCAACAAATACTATCAGCAAGGCTTGGATTTAATCGACCGACTCCTACATACCAGCGTTGCCAATGTAGTCGGTAGCGAAGTGAAATTCTCTATATATATCGAAGGAATACCTGTTCCT…	MIEMSRLSYSRLDLYNTCPRAFAMKYVHKAEPENDTADYFAEYGIIAHALYEEHANARGLIPKTVLTDMFHNGTETRDGMVKGFNDIKLPPYMANKYYQQGLDLIDRLLHTSVANVVGSEVKFSIYIEGIPVPIEGFIDKVERDERGYIITDFKSARPYTQEFCDESLQMSIYAMAALELYGELPYKQVYEFFRFNETVKTVRTMKQLEEAKQEIRRRWDCIQRKEFDPQYDQFFCNNFCQYAKSCSLKQQMDAEKAQRRIERAQRKQARDAKKAAKQQEGDV
DNA methyltransferase CDS	CDS	OUHLZNSR_CDS_0100	53939	54643	705	reverse	ATGGGATTATATAATACGAAATGGAGTGGTTGGATGATGGAATTGAATCGAATATATCAGATGGACGTATTAGATGGCGTTAAATTGGTGGCAGACAATAGTGTTGATTTAGTCGTAACTGACCCGCCATATCTAATGAATTACCGTTCGAATCGTCGTGTAGTCCGTAATAAGTTTGACTATATACATAATGACCAGAGTTCATATGATCTAATAGCAACATTTATCGACGAATGTTATCGAGTGATGAAGGATAACACGGCAATATACATGTTCTGTAGCTGGCATCACATTGACTATTTCAAGCAACAATTTGAACGTAAGTTTAAGTTGAAGAACCTAATCGTCTGGAATAAAAATAATCATGGTTCGGGTGATTTGAAAGGGGCATATGCACCA…	MGLYNTKWSGWMMELNRIYQMDVLDGVKLVADNSVDLVVTDPPYLMNYRSNRRVVRNKFDYIHNDQSSYDLIATFIDECYRVMKDNTAIYMFCSWHHIDYFKQQFERKFKLKNLIVWNKNNHGSGDLKGAYAPKHELILFGHKGRSLLQHKRIPDVIDCDKIPSAKLTHPTEKPVELLTIFILNSSQPGDVVLDGFIGTGATAVACVNTGRNFIGFETEPQYIEIANKRLEGLL
DNA primase CDS	CDS	OUHLZNSR_CDS_0101	54607	55611	1005	reverse	ATGATAGAGGTGACAATTGATGTGGCAATCGTCAGTGAATTGGAACAGCAACTTGACGTAATTTCGGTACTCGAACATTGGGGTATTGACACATCGTACATACGTCAAATTGGTGCGGGTGAGTATCGTAGTCCGTGTTTTATACATGGAGGGGATGGCCAAACAGCGTTATCTCTAAAGATGAACAATGGCCGATGGTATGTTGCCTGTTTTAGTCACGGATGTTTCAAGGGGACATTGTTCGATTGGGCAATCACAACTGGACGTACACCTCGGCAGATACTCGACGACTACAAGATGTGTCAACTTGATACAGTGCCGCTTCATCGTCATCGGACGAGGCGTACGCATACACAAGGTTCCCAAAAGGGGGGAGCAGTATTCCTGCCGGATAACACG…	MIEVTIDVAIVSELEQQLDVISVLEHWGIDTSYIRQIGAGEYRSPCFIHGGDGQTALSLKMNNGRWYVACFSHGCFKGTLFDWAITTGRTPRQILDDYKMCQLDTVPLHRHRTRRTHTQGSQKGGAVFLPDNTMEQFEIGIHRDLIDLGYDRDMLTNVFDVRYCADAEHVLYGRIVYPIRDKLENIRTIQGRRTNALPHDAAKYMFHPGYNAKDILYGQYEMREMIRKSRYIVVAESPKSAWRGYQLGIPTLALMGIRWTDAQVKQIAAYGKRVVLVADNDDTHVGVNGMRELRDALSRYVAVELRVCPHVGADISDYRIREQWDYIIRNGVVG
hypothetical protein CDS	CDS	OUHLZNSR_CDS_0102	55608	55931	324	reverse	ATGAGTAGACAGAAAGAAAGTTTGTATATAGGAAAGTCGTTGAATTTATCGCGTCGCATTAAGTCGCATATTGCTGGCAGCACGAATACACGAGACGTTCATAAATACTTTGAATACGTAGAGTGCTATTTCATCGATGACGCATTGCAAATGGAGATATATGAGACATACATGATCAATATATTTAAACCTAAATTTAATGTTGATAAAGTTATAACGTACAAAACACAACGATACAACGTAGATGTGAACGACGCGTACAAAAATGAACGCTCCAATATTCAGCAACGAATTGATATGGCATTAGAAAACTTTTCGTTATGA	MSRQKESLYIGKSLNLSRRIKSHIAGSTNTRDVHKYFEYVECYFIDDALQMEIYETYMINIFKPKFNVDKVITYKTQRYNVDVNDAYKNERSNIQQRIDMALENFSL
hypothetical protein CDS	CDS	OUHLZNSR_CDS_0103	56028	56198	171	reverse	ATGAATACGGGAGAACAACATAGTCACAATTGCGAGTGTTTACGTTGCAAGTGTGCTAGGGGATATGTTGCTATGGGTGAACTGAACAAGAAAATGGCGAATGAAAATTTGGTACGTGAGGTTGCACAACTATACGAGTTGGAACGTGCGTACCAATTGGCGTGGGGATGA	MNTGEQHSHNCECLRCKCARGYVAMGELNKKMANENLVREVAQLYELERAYQLAWG
DnaB-like replicative helicase CDS	CDS	OUHLZNSR_CDS_0104	56234	57523	1290	reverse	TTGCAAGCTCAAACGCCGCCAATCAATGAGTGGATTATCATTAAGGCCATTTACACTAATCCACAACACTTGGTTAACGTGGCAGAACAAATTGACATACGAGACTTCACTTATCGTCCGTTTCGCATCATATATACTGCCATCAAACAGTTGGCGGCAAGTGGAACGGCGGTTAATAGTGAATCGATTATGGCATTGTTGCAATCAGAACAACCTGCATACTACCAAGAAATTGATGCAATAGGTGGAACCGCAACACTCGATACATTATACGATCCGCAGTACAGGAATATGGTTGGCCTAGACGAGCATATACGGTCGATACGAGATAGGGCTGACAATCAAAATATAATCAACGCTGCGGATGAACTAAAACGGAGAATCGAGGACGGTGATGCG…	LQAQTPPINEWIIIKAIYTNPQHLVNVAEQIDIRDFTYRPFRIIYTAIKQLAASGTAVNSESIMALLQSEQPAYYQEIDAIGGTATLDTLYDPQYRNMVGLDEHIRSIRDRADNQNIINAADELKRRIEDGDANELALEEFDKSIQAIKLRGRQQDVKPVGHSIDDLLSRIVNQDEDIVGVNIGKKYPKLDRMIRHIQPKRVTIFLSNYKSGKSTVLLELAWYMASECNVPTLFGDTELFDSEVQTRLLAKVSGFPMEYILSGHWNTMESHRNIILNAKEKIKQTPFYWHNTNHMSRSQIVSLVKLCQLKYGIQVFAYDYIKPDIEDDINARVDLQIGAKVDMLKESIAKACNIAVLSAIQMNEDTGRAANSKEGERLADNVIVLRRTKDEDDMPFASH…
deoxynucleoside monophosphate kinase CDS	CDS	OUHLZNSR_CDS_0105	57537	58073	537	reverse	GTGATACCGAATATCGCGATTGTGGGTCCAGCAGGCAGCGGCAAGACGACGTTGGCTAAGTACATACAACAAGTGTTGCAATCGCACAGTGTTACGTCCGAACGCATCGCACTGGCTGATGGTGTAAAAAAAATACAATGGGAATTGTTTCCGGATTTAACGGGCAAACCGCGCAAAGTGTATCAGCATATCGGTATGTCAATGCGTGAAATTGATGCGGATGTGTGGATTAAATACACAGATAAGCGGATTTCAGATTATCCATGTACCGTACATTTTGTGCTAGATGATATGCGCTTGCGCAACGAATACGACCACTACACGCGCAAAGGTTGGTACACGGTACGCATTGTGGCGCCAGATGATGTGCGCATCCAACGACTACGGGAACGTGACGGT…	VIPNIAIVGPAGSGKTTLAKYIQQVLQSHSVTSERIALADGVKKIQWELFPDLTGKPRKVYQHIGMSMREIDADVWIKYTDKRISDYPCTVHFVLDDMRLRNEYDHYTRKGWYTVRIVAPDDVRIQRLRERDGEVDMDTLQHVTESELADVYTNAVIHNDGDVEQLFMDAQKLIQSLI
hypothetical protein CDS	CDS	OUHLZNSR_CDS_0106	58074	58469	396	reverse	ATGACTGGACGTAAACGCAGCCAACGACAATTGGACAACGACAGAATTATCGAGGAGTTTCTATCAACATTTCCTCCGTCAGTACCGTGGAATAAAACAGTTACGCGACAAGAGTACATAAAGCTAAATCGTGTGTTGCGCAAATTTTATTCTACGGAACAGATTATTGACGCGATACGATATGCGAAAATGCGTGGCAAACAATACAAAACAATATCCAGCATCGCATTTGTAATTGAGGAGTCCATACAATACTGGTCACAATTGCGTGAACGCGAAGAAGAACGTCGCAAGTTGGCTGAAGAACAAGTTGTGGTCAATACACCAATCGAGACGGAACACAAACCATCCACACCATCGTGGCTAGGGAGTATTGATTTTGGGGAGGTGGAGTGA	MTGRKRSQRQLDNDRIIEEFLSTFPPSVPWNKTVTRQEYIKLNRVLRKFYSTEQIIDAIRYAKMRGKQYKTISSIAFVIEESIQYWSQLREREEERRKLAEEQVVVNTPIETEHKPSTPSWLGSIDFGEVE
L-alanyl-D-glutamate peptidase CDS	CDS	OUHLZNSR_CDS_0107	58456	58920	465	reverse	ATGGTAGGTGCGGTAGCGGGAATATTAATACCTCCTGCTCCGCAACCTCCCGTTACACCAACTATATCAGATGATACGGTTAGTATAATTGATACGTATAAGGCACCCACACATACAAAACGCAAACGTAAACGAAAGTCACACAAACATGCGAGTAAGCCACGATGGGTAACGTATATTGCTACCGCGTATAGTCCGTATGAACCTGGTCAGGGCACCATTACTGCATCAGGCAAGCCAGTTGAACAGGGTACGACTATAGCAGTTGACCCAAATATCATCCCACTTGGCAGCACTGTAGAGGTCGAGTTTGCGGATGGTACGACGCACACATATATTGGCGAGGATACGGGCGGCGCTATCAAAGGAAATCATATCGACATTTTCTTTTGGAGTCAG…	MVGAVAGILIPPAPQPPVTPTISDDTVSIIDTYKAPTHTKRKRKRKSHKHASKPRWVTYIATAYSPYEPGQGTITASGKPVEQGTTIAVDPNIIPLGSTVEVEFADGTTHTYIGEDTGGAIKGNHIDIFFWSQQQCINFGRQYVKVRILHYDWT
HNH endonuclease CDS	CDS	OUHLZNSR_CDS_0108	58950	60122	1173	reverse	ATGGCACGATCGATACGGATAACACACGACAGATTTGTTGAGATGGTTAGAGAAAAACACAATGAGAAAATTGAAGTGCTTGGCGAGTACATCACCTCGAATCATCGTATCCAACTAAGGTGTAAAGTGTGCGAACACGTTTGGAGTCCGATAGCGAATGAAGTTGTTCGCAAAGACCGACCGTCCGGTTGTCCGAAATGCGCTAGACGTTCCCGTAGACTTTCATTTGATGAATTCGTGAGTCGTGTCCGTAAAATACACGGCGATAAAATTGCTATCATCGGGAACTACACATGTCTAAGCGAGCGGGTAGATGTGAAATGCACGAAACCAGAATGTGGTTGGGAATGGAGTCCGTTTGCACGAGCAATTGTGCATGAACCGATAACTGGGTGCCCT…	MARSIRITHDRFVEMVREKHNEKIEVLGEYITSNHRIQLRCKVCEHVWSPIANEVVRKDRPSGCPKCARRSRRLSFDEFVSRVRKIHGDKIAIIGNYTCLSERVDVKCTKPECGWEWSPFARAIVHEPITGCPKCVGKIPCTHDEYVAKVKKIHGDKISIVGRYKGNSKRIALRCNVDGCNNQWETVAWNLIKTNPTGCRVCADRKAALERTLTQDEFESNLYSAHGGKVIALEPYKTANTRILFKDIECGHEWMCTPNNITKTGCPICNISRGERLIKRLLDERGVDYKQQFKFDDCKNVRALPFDFAIFNDGELYTLIEWQGRQHFEPVETFGGDESFEQTRLRDYIKWDYCVSNNIRIAYIPYYTREDDLPEILDGILPPKEVIVSV
DarB-like antirestriction CDS	CDS	OUHLZNSR_CDS_0109	60188	61060	873	reverse	ATGGCAGGTTTTAAGAAGGCGACGAAACAACAATCTCGTTTGCGTATGGGGCTTATTGCACCAGCAGGAGCAGGCAAGACGTATACCGCGTTATCTATCGGGACTAATCTTGGTAATCGCGTGGCTGTAATTGATACAGAACGAGGTAGTGCATCAAAGTATGCAGGTAAATTTGATTTTGATGTGCTCGAATTAGACACCTATAGTCCACAAAACTATATCGACGCGATTCATTTGGCTGAAGCCAATGGATATGAGGTATTAATCATCGACTCTTTGTCTCACGCATGGATGGGCAAGGGTGGCGCTTTGGAAATGGTGGACAAGGCAGCGACGCGTTCACAGAGTCGTAATACCTATTTTGCATGGAGGGATGTAACACCACTGCATAACGCACTG…	MAGFKKATKQQSRLRMGLIAPAGAGKTYTALSIGTNLGNRVAVIDTERGSASKYAGKFDFDVLELDTYSPQNYIDAIHLAEANGYEVLIIDSLSHAWMGKGGALEMVDKAATRSQSRNTYFAWRDVTPLHNALIDAILQSPMHIIATMRAKTEYVIENINGKQVPKKIGLAPIQRDGMEFEFDIVADIDTDHNMIVTKTRCDELADAVINKPGKDVVDTIRNWLSDGVENELSYDELLQRALNNVYAKGWAQDVILTKFQETTGYADPNQLKTDPDAINKVKLFLAASQQ
single strand DNA binding protein CDS	CDS	OUHLZNSR_CDS_0110	61120	61956	837	reverse	ATGGCATTTAGAAACGACTACAAGTATTTCAATAAGTGGTTTGTTGTTGGTACCGTCACAAATATTGACAACCAGACGCGCAACGCGGACGGTTCAAGCTACGGTGGGCAATTAACAATCAACACGGGTTCTCCAAGTGGACTAGCCCGTGTTCGTATTCCTAACAATCGTAACGTGCCAATGGCATACGACGCTTTGGTTAATATGTTTGACATTGGTTCGCGTGTAAAGGTTGGATTCACGGGACAATGGTTGCGTTTGGATGAACGAGAATCGAACGGGCGAACATATCGCAATTTCACGCAATTTCATTTACCTGAGTTGGCCGAGCAGAATGACCATAATCGTATAGCTGGCAAGGTCACCGGAGAACTTATCTCAAAAGACATCATCGATGAC…	MAFRNDYKYFNKWFVVGTVTNIDNQTRNADGSSYGGQLTINTGSPSGLARVRIPNNRNVPMAYDALVNMFDIGSRVKVGFTGQWLRLDERESNGRTYRNFTQFHLPELAEQNDHNRIAGKVTGELISKDIIDDYLRITVEQYETDKDGNEILRNGRSEPHYFTFVVREHKEAVYDIPLGTNIEVSARFYNDVVRDDFGDIVNSFNEVRLEKFVVHSQPQVQQQQQTVQLPPQYTQPVPAQSQPAFVPHQQSSNPFAFPPQQQASVPFPGVGNDPFADQ
hypothetical protein CDS	CDS	OUHLZNSR_CDS_0111	61996	62160	165	reverse	ATGGAAGGACAAAAGATACCGTATCCGATAATCCGCAAGATGTTAAAGGTCTGTTTCGAGGAGACAAGAACATTTGAGGCGGAGGATGATTCTGGTTTAACTGTTGAGGAGGTGAAGTCCTGGCTTAACGATCACGTAGACGACACGTTTGATTGGTTGGTGTAA	MEGQKIPYPIIRKMLKVCFEETRTFEAEDDSGLTVEEVKSWLNDHVDDTFDWLV
integrase CDS	CDS	OUHLZNSR_CDS_0112	62276	63382	1107	reverse	ATGCCTGTTTGCGCTATATTTGGAAAAGATGATTATGAATTGCAGTATGCGGGGTTGTTCGCAGAACATATTCTGGATAATTCGATACCCATAGATAAGTACCGAGAATATAACAGAGATGTTGCGGTCAGGTATAATTTAGTTGTTGCTAAGTGTATGAGTCGTTACGTTGTAAATATGCGCGACGAAGTTACTTACCTAGAGTCACATAATGTACGCGTTATTAGTATCGATGATAGCTACGACACACGGCAATCCAACGCGCCGACACAAGACGTTTATCGTTCCTATTTGGCGCAATTTAACGCAGCTAAATCATCAACCGTTATCCGTTCGGGGCTTTTACAGACAATAAAGCAGGGGAAGAGACCAGGGCGGACACCATTCGGATATAAGTTA…	MPVCAIFGKDDYELQYAGLFAEHILDNSIPIDKYREYNRDVAVRYNLVVAKCMSRYVVNMRDEVTYLESHNVRVISIDDSYDTRQSNAPTQDVYRSYLAQFNAAKSSTVIRSGLLQTIKQGKRPGRTPFGYKLNDAGQLEIDPTGAEIVREIYRLYIENDGGMKAVADILNEHGYKTKTNRRWSPSTIREILTNPVFIGVLTLGENLRIEHAHEPIVDYDTWEKVQKLIYAKRRNTTKRVSRKLLDDILWCGVCGNEMASEEDKYVCTNIKCPNIGIDRPELEWLVVERVKGYLARKYNKLSLQSYMRKVTDEETVKYITKVTEKLYVIERYSAINRYRKELHAVVERIEFTPYGNTWEMQICYKFGI
hypothetical protein CDS	CDS	OUHLZNSR_CDS_0113	63412	63600	189	reverse	ATGTCAGATATGAAACAGTACCCAGAGGGCCATGTATTCAAACGTTGGACCGAACAGGTGTTGGATTATCGCACAGGAAAAATGACGACGGCTCACTGCGAGCAAGTATGGAGATTTGGAAAGGTTGTGACGATAAAAGAAATATTCGGCGATAAAACGCTTGATGAGTGTTTAAAACATATCTTGTAG	MSDMKQYPEGHVFKRWTEQVLDYRTGKMTTAHCEQVWRFGKVVTIKEIFGDKTLDECLKHIL
hypothetical protein CDS	CDS	OUHLZNSR_CDS_0114	63721	63909	189	reverse	GTGAAGTGGAACGGGTGGAGCGTTAATCGTACCACTCGTACCCACACCGAACCAGATCTAATTTCATGCGAGGCGCCTCTGCCTCTGCTTTACATATTTAGTGCCTCCACTTCACTTTTGAATTGTGTTAGATATTTTTACGCCGTACTTATCCGTTCCGGACATTCCTTACAGCGAGTGATTTGTTGA	VKWNGWSVNRTTRTHTEPDLISCEAPLPLLYIFSASTSLLNCVRYFYAVLIRSGHSLQRVIC
transcriptional regulator CDS	CDS	OUHLZNSR_CDS_0115	63884	64561	678	reverse	ATGCGTGGAGTTACACCTGATTGGACCGAAGAAGAAATTAGAGATTTAGCCATGACCGCAATCAACGTATTGGCTAACGGTGGTAATATATCAGATGGGTTACGCGAGTTTGTGGCACACTCGGAATATCGAAACTTGGGCAGCGCGAGATTGAAATGGCAGACGCATATTAAAAATCAATATGCAGATGCAATTGAACATGCTCAACGGGCTGGTAGGGGTAAAAAGTACATCCCATCTGATGAAGCGCGGGAACAATTCCCCGAGGTGTATGGCGAGAAAGAAAGTGTAGCATCAAAACAAAGTACATTGCTATTAGATGACGATGACATCGAGAAACCGATTAAGGATAATGTTGTAAAGAAAAGCGATGTTATCAAGCACATCAAGAGTTATTTA…	MRGVTPDWTEEEIRDLAMTAINVLANGGNISDGLREFVAHSEYRNLGSARLKWQTHIKNQYADAIEHAQRAGRGKKYIPSDEAREQFPEVYGEKESVASKQSTLLLDDDDIEKPIKDNVVKKSDVIKHIKSYLESVTIQDDEDYEEIIAQLRHENAMAAKRIAQLKKENEQVHLWKRKYEEVKEEYDVLLQAMNVARRHAANIDDVPTNVRVVTNNRGEVERVER
hypothetical protein CDS	CDS	OUHLZNSR_CDS_0116	64643	64777	135	reverse	GTGGCACACGGTAAGCGTATATATGGAGTTGTAATCAATGGTGTGCCGATGGTACGCATCGATGAGTTTAAATTTATCACATTGTATGATTATATCATGTCCGCTGATATAAAGTTGTCGCAAATCGCATCGTAG	VAHGKRIYGVVINGVPMVRIDEFKFITLYDYIMSADIKLSQIAS
dUTPase CDS	CDS	OUHLZNSR_CDS_0117	64764	65267	504	reverse	ATGGAAGTGAAGGTTAAACGTCTGCATCCGGACGCGGTAATACCACAATATGCACACGAATCTGGTGATAGTGGATTCGATTTATATGCGCTAGAAGATGTAATTATTGAGCCTGGACAAACGGTGAAGGTGCGAACCGGATTGGTGTTTGAAATTCCAGAGGGGTATGAACTTCAGATCCGTCCTCGTTCCGGCGTTAGCGCGAAGACGAAGTTGCGCGTGAGTAATACACCAGGCACTGTAGATGCGAGTTTCCGCGGAGAAGTTATGGTCTTAGTGGACAACATTAAACCATGTGTTCAATCTGGACTACAATACAATATTAAAGAAGAAGTGGTTAATTGGGATGACAATTACGCACCTGATTCGTACATCATCCGCAAGGGTGATCGCATTGCC…	MEVKVKRLHPDAVIPQYAHESGDSGFDLYALEDVIIEPGQTVKVRTGLVFEIPEGYELQIRPRSGVSAKTKLRVSNTPGTVDASFRGEVMVLVDNIKPCVQSGLQYNIKEEVVNWDDNYAPDSYIIRKGDRIAQAVIVPVIRAELVEVDELGTTERGEGGFGSSGTR
DNA polymerase CDS	CDS	OUHLZNSR_CDS_0118	65311	66171	861	reverse	ATGTTGGAACGTGTGTGGGATGACATAAGCAAATCAGCGGACTATTCGTTTAACGCATCGCACTCTGTTGCTTATGCGACACTTGCTTATTGGTGTGGATACCTGAAAGCACATTATCCCGTTTACTACATGACGGCGGTATTTAACAACACGGACAAGCCGGATAAATTGGTGAAGTATATGGACGATGCGCGTGCTATGGGTATTCGTATTCTACCCCCTCACATCAACAAGTCGGGTAAGAAATTTACCGTTGATAAAGACGGCATACGTTTCGGTCTGTCGTCGATTAAGTTTGTGGGCGATAAGGCTGTTGACGAGATATTGGAATTGCGACCGTTCACATCATACCTGAACTTCGAGGAACGTGTATCGAGTAAGGTGAACAGTCGTATGCGT…	MLERVWDDISKSADYSFNASHSVAYATLAYWCGYLKAHYPVYYMTAVFNNTDKPDKLVKYMDDARAMGIRILPPHINKSGKKFTVDKDGIRFGLSSIKFVGDKAVDEILELRPFTSYLNFEERVSSKVNSRMRESLRASGAFSELDGTKVDPNAQQQVTGMYISESPFTLYRDIVNRFSMDWEAVRNAQPNATIKFCATIGAVKKSKVKKKTSKQYGRAMAFMSVRMENADEPIRCTLFPNTYDKVKDVVKEGVAVYIVATVQKPLDVLVQNVMPLEQMKDMLTMI
hypothetical protein CDS	CDS	OUHLZNSR_CDS_0119	66281	66376	96	reverse	ATGAGAGCAATAATCCGCCCACGAGTGTCCGCCACCGTAACGTTACAGTCGACGGTGAAAATGTATGCTGAGCTTACGGGAAACCGTAAGAAGTAG	MRAIIRPRVSATVTLQSTVKMYAELTGNRKK
endonuclease CDS	CDS	OUHLZNSR_CDS_0120	66421	67359	939	reverse	ATGGGCGGAAAGCCATTCACAGAACAAGAAATTAACTATATCATCGATCTTCATCTACAAGGCTATTCAACTGTCGAAATTGAAAGATTGACAGGACGCAACAATACATCTATCGGACGTTTGTTAGAACGAAACGGATATAAACGTTGGAACAAAAAACGGCATATTCTCTTGAATGATATACAAACGATCATCGAAATGTATGCAGGAGGTCAATCGACAAAACAAATCGGATCGCAATTTAATATTACCGGAAATACAGTCGCATCGATTCTTCGCGAAAATGGGATTGCCGTTAGACCGAGAGGTCAAGCGTGTCAAATCGAAAACGAACATTTCTTTGATACTATTTGTTCTGAAGCACAGGCATATTTCTTGGGGTTGATAATAACAGATGGT…	MGGKPFTEQEINYIIDLHLQGYSTVEIERLTGRNNTSIGRLLERNGYKRWNKKRHILLNDIQTIIEMYAGGQSTKQIGSQFNITGNTVASILRENGIAVRPRGQACQIENEHFFDTICSEAQAYFLGLIITDGSIVADSKGRKTLSIMLKEEDGYILNEFARHLGLPKDRVKISNRNEAYVRTSSAHLIDSLAQYGVIPRKTFSTYLPMLYDTWMPHLIRGIFDGDGSVFTTGGRIKVAQYGTHRLCDEIQQYLNIHASTSVRNVFDKPTVSFIQYTTRSDIANFYKYIYSDATIFLTRKKEKFGDDMPTPR
DNA polymerase CDS	CDS	OUHLZNSR_CDS_0121	67466	69673	2208	reverse	ATGATCAATTTACATAATCATAGTTATTATTCGCCACTTGACGGTTTTAATAGTCCAGAACAAATTGTGGAAACGGCCAAAGCATTGAACCAATCGCATATTTCGTTGACGGATCATGGTCAGGTATCAGGGTTATACGACTTTTGGACTGCAGCACGTAAACATGGTATTGTGCCCATTCTTGGTGACGAGGTATATTTCGTGCCCGACGCTACGATAAAAGGTGATGATGTAGATAAGAAACGTTCATTAGCTGAGGAAGAATATGACGAGGTTGATGAGTCGAACACGAGACGCAAAAAGAAATCGCGACCGAATCGGCACCTAATATTGTTGGCGAAGAATTACACGGGTTATCAAAACTTGTTGCGACTACATACCGAATCAAATCGGCCAGAG…	MINLHNHSYYSPLDGFNSPEQIVETAKALNQSHISLTDHGQVSGLYDFWTAARKHGIVPILGDEVYFVPDATIKGDDVDKKRSLAEEEYDEVDESNTRRKKKSRPNRHLILLAKNYTGYQNLLRLHTESNRPENYYYTNRVDFNLLEQYSDGLICTSSCVGGPISRAILDDRWELVHEYTQRLFNIFGDDFYLEIQPHIVDKDGVNIQLVVNNGIVNLSREYGIPIIATCDSHYARPEHRQFQDAVFCIGQSKGNRRVTIYDENRLRYGDSQFIMSADECISYFERQGFDLTIAREAIERTHEVAAKVESYDLPSGLPLMPKFDTGGVDTEEYIREQINVGYQRNIAPYISPEQRAQYLARIRDEYEVIRTGMNNQSFSDYFLVVADMIRAAEERGVQT…
hypothetical protein CDS	CDS	OUHLZNSR_CDS_0122	69726	70019	294	reverse	ATGACCGACGGGCGGGTGTTGAGCAAACAAAGCATTCGTCAACGCGAGAAGGATGCAATATTGTGGCTCGAATGCAATCCAGATGACTTGAAAACGAAGCGAGAGTTAGATTTATTCGCCACCATCCGTGACCTTCAATGCCAGTTGTCGGAGTTAAAGGACACAAATGAAATATTACGCGATAACATGCACCAAGCATTCGGTTACATGGCACAGTGTCCCCAATGTCGCGGTATCTTGCCGGATCATGCAGATGGCTGCGCGTTATACGAGGCGATGGAGGCAACCAAATGA	MTDGRVLSKQSIRQREKDAILWLECNPDDLKTKRELDLFATIRDLQCQLSELKDTNEILRDNMHQAFGYMAQCPQCRGILPDHADGCALYEAMEATK
hypothetical protein CDS	CDS	OUHLZNSR_CDS_0123	70016	70372	357	reverse	ATGGGACTACAAAATGAGTTGCCCACGAAACTTGACTATGAAACAGAACGCTCAATCCCAGTCGGACTACACAATGTACTCGACTTCCAGCGACTTAGCGTGCGTTTGTGGAATCAGCCTAACCACACTGCTAGGGAGCGAAGACTGTTCGAAAAGTTGATGCAGTGGAACAACGTTTTGGTGGCACGAAAGAGTGGATACGTATGGTGTGGTTGGTGCAAGGATCGAGGGTATCGGTACCTACCTCGCGGTATCGTCACGTGTGAATGTGCTGCCACAGGTCACGCAGAGATGCGACGTCTAAAGTTCAGGGTTTTAGGCAGGAGAGCATACGTAAAGGACGGTGACAAAGCATGA	MGLQNELPTKLDYETERSIPVGLHNVLDFQRLSVRLWNQPNHTARERRLFEKLMQWNNVLVARKSGYVWCGWCKDRGYRYLPRGIVTCECAATGHAEMRRLKFRVLGRRAYVKDGDKA
hypothetical protein CDS	CDS	OUHLZNSR_CDS_0124	70379	70804	426	reverse	ATGACGGACGCAGAATTGCGTAGGTTCATCGACGATAATGATGGCCTTGGGCCAGCAATGGCGCACAAGCTCATGGATAAACTTGACGAAGCCAATCGGACGATAGCGGAACTAGAGAAACGGGCGCGAGAAAGCTATGCGGACGGATACCAACAAGGCCGTTTTGACGAAGATATGGCATGGTTGTATGAGGGGAAACGCGACAAGACGATAGCGGAGTTACGCGAGAGCCGACAAGTGATTTACGACCGAGCTATCCAACATGAGAACACGATAGCGAAGAAAGACGCAGAAATCGAGCGGTTGCGCGAGGCGTTGGAAGCATTGGACAGACGTGGAGGACTAGGATACGAGTGGCATTACATGATAAGCCAAGCCCTTGCAGGCATAGAAGCAGGT…	MTDAELRRFIDDNDGLGPAMAHKLMDKLDEANRTIAELEKRARESYADGYQQGRFDEDMAWLYEGKRDKTIAELRESRQVIYDRAIQHENTIAKKDAEIERLREALEALDRRGGLGYEWHYMISQALAGIEAGSGADKGEG
hypothetical protein CDS	CDS	OUHLZNSR_CDS_0125	70851	71147	297	reverse	ATGACGGATGCACAGCGATTGGAAGAGATACGTGAGCATTTACATCACAATCGAGTTTTGCATGAAAGTGACGCGCAGTTCCTTCTCTCGAAACTCGACGCAGCCAATCGGATGCTAGCGAAGAAAAATATGGAAATAAAACGGCTGCGCAAAGAACTAGAATGGATTCGCGATCATGTACTATGGGGAAATGCTGACATTACCTGTATAAAGGTGCATGACAGGGCTATTCTGGCACTCTTTGAGGCTAGCAGAACATATGCAGAGGATGGTGAAGTAGATGGGGAAACGGAGTAA	MTDAQRLEEIREHLHHNRVLHESDAQFLLSKLDAANRMLAKKNMEIKRLRKELEWIRDHVLWGNADITCIKVHDRAILALFEASRTYAEDGEVDGETE
hypothetical protein CDS	CDS	OUHLZNSR_CDS_0126	71154	71516	363	reverse	GTGATTCAGACGGATGCAGAGTCGGTATATAACGAACGAAAGTTAGCTGAAATTCGAGACAGACACGATGAATGGAGGGCGAACCATTACTACCTAGATATCGGGTTCCTTCTCGCTCAACTCGACAAAGCCAATCAGACGATAGCTCGCTTTGAAGCGGACGATGAGCGCTTGCAGGCTATGCATACCGAGTCAGAAGCAAGGTTGCGGCAATTGTTGGCGGAGAAGGACGCTGAGATAGAGCGGTTGAACGATGTGATTCGGACGTTAGGGCTGGCGCTGAATTCCGCAGTCAAACCTCGAAATCCAGAACATCTTACTATCAAACTGTCTGATCACAGTGAGCCAGAAGGAAGTAGGTGA	VIQTDAESVYNERKLAEIRDRHDEWRANHYYLDIGFLLAQLDKANQTIARFEADDERLQAMHTESEARLRQLLAEKDAEIERLNDVIRTLGLALNSAVKPRNPEHLTIKLSDHSEPEGSR
hypothetical protein CDS	CDS	OUHLZNSR_CDS_0127	71485	71760	276	reverse	ATGGGCGATTATGTCATCAAGAAAGGAACGTCGTACTTTGATGGCGTGTTCGGAACTGGTGAAGGCGAGATCGGAAAGATCGTTGGCTGGGACTTCGAGAACAATTACTACAGGGTGTATTACAGCGAGCAAAACCCATATATCGGCGTTAGAGAAGAGAATCTGGAATTGTATGAAAGCGAAGTCCCGGAGCATTTGCAACGTTGTAAGCCATTTGACCCAGAACGGATTTGGGTGAAAGTGTGTGATTCAGACGGATGCAGAGTCGGTATATAA	MGDYVIKKGTSYFDGVFGTGEGEIGKIVGWDFENNYYRVYYSEQNPYIGVREENLELYESEVPEHLQRCKPFDPERIWVKVCDSDGCRVGI
hypothetical protein CDS	CDS	OUHLZNSR_CDS_0128	71889	72344	456	reverse	GTGACCGACGCACAGCGGTTGGAAGAGATACGTGGAAGACATGGAATACACGCGAAATACCACGATACCGCACGTTGCAACCAGTGTTTCCTTCTATCGCAACTCGACGAAGCCAATCAGACGATAGCAGACTTACGCGAGAGCCGACAAGCTATTTATGACCGAGCTATCCAGCATGAGAACACGATAGCGGAGAAAGACGCCGAGAATCGTAGGTTGCGCGAGGCGTTGGAGTTAGCAGAGACAGCTATTCGAAACGGAGACCATCCAGAGCTTGTATTAGTACACATCCAGCAAGCGCTCGAAGACATAGACGCAGGTAGATATGCAACGCCTCAACAATCGCTTGAGGATTCTTTGAAGCAAATGAAGAAAATTCGAAACGGTGAGTTGCCTAAG…	VTDAQRLEEIRGRHGIHAKYHDTARCNQCFLLSQLDEANQTIADLRESRQAIYDRAIQHENTIAEKDAENRRLREALELAETAIRNGDHPELVLVHIQQALEDIDAGRYATPQQSLEDSLKQMKKIRNGELPKTTWHEFKRELDAEDGDSD
dUTPase CDS	CDS	OUHLZNSR_CDS_0129	72341	72661	321	reverse	GTGATTACATCTGACGGAAAGACGCAGGAAACAGTTGTATATCGGCATTACAAAGGCAATCGGTACGTTGTAATTGCTGAAGCTCCTCACACTGAAACAGGCGAATTGTTTGTCATATATCACCGCGAAGATGGAACTCCTGGTGTTTGGGCTAGACCATACGAAATGTTTCATGGATACACGGAATCGGGCATAAAACGATTCGAACGGATTTATGAGAGTGCGACAGGCGTGCCGTTGTGTCCTAAGTGCTGGAAACCAACTGTTACAAATGGTCAATATTGCTCTGTGGAATGCGCAACGGGCGGTGATTCGGAGTGA	VITSDGKTQETVVYRHYKGNRYVVIAEAPHTETGELFVIYHREDGTPGVWARPYEMFHGYTESGIKRFERIYESATGVPLCPKCWKPTVTNGQYCSVECATGGDSE
hypothetical protein CDS	CDS	OUHLZNSR_CDS_0130	72658	72846	189	reverse	ATGAGTCATTTCCTGTACGAAGCAGGCTTATGGATACTCGTTATCGTTGAATGCTTCTTTGCATTGATTATGCTGGCATTCTTCATATTCGGCGGACGGATTAGGTGGTCGATTGAACTAAACGGGCCAATGCGATTTATGTCTGCCAAGAACCACGAGGACGATACAGAAGGGAAGCGGTCAGAGTGA	MSHFLYEAGLWILVIVECFFALIMLAFFIFGGRIRWSIELNGPMRFMSAKNHEDDTEGKRSE
hypothetical protein CDS	CDS	OUHLZNSR_CDS_0131	72843	73214	372	reverse	ATGGCACTTACACGAGAACAGGTGGAAGCCATAGTCACTATTGGAGAAAAGACAGGGTACGAGGACTTGGTTGAGGTAGCGCGGGATTGGTTGCAAAAGGACGAGCAGAATCGGCGGATGCGTGCGGCGCTGGAACAAATATCGATAACTACGGATGAGATATACGGGGTCGAATTTGCATCCGCGTCATCCATAATCGCACGCAAAGCACTCGCAGACATAGATGCAGACGTATGTACAGTGTGTAGCGGTACAAGGTTAGTCGAAGTTACGACGCGTGAAGGTCAAAAAGAACACGGTGAAATCATTCGCGTTCAAGTACCGTGTGCCAAGTGTAGCGGAGCAGACGCAGAAGATGGTGGTGTGGAATGA	MALTREQVEAIVTIGEKTGYEDLVEVARDWLQKDEQNRRMRAALEQISITTDEIYGVEFASASSIIARKALADIDADVCTVCSGTRLVEVTTREGQKEHGEIIRVQVPCAKCSGADAEDGGVE
hypothetical protein CDS	CDS	OUHLZNSR_CDS_0132	73221	73337	117	reverse	ATGGCTAAACGCAAGGTCAGACAGCAACGTCGATTTTGGGAATGGCAATGGGTGTATCCAGAGCATGGCCCACGTTACATGATGCCGACATGGCAAGTTAAACGGAATGGACGGTGA	MAKRKVRQQRRFWEWQWVYPEHGPRYMMPTWQVKRNGR
hypothetical protein CDS	CDS	OUHLZNSR_CDS_0133	73337	73735	399	reverse	ATGCCACAGTACGATTGGGAGACAATGACTTTTGAAGAAAAACACCACCTTCTAGCGGAAAAAGTGATGGAGTGGACAGTTGGAGAGCACCCTGAATTGCATGGAACTGGACAGATGATGGTGGAGTATGAGGAGCCTGTGTACTTCCGACAGGATGGAACATTCCTCTGCGAATGTGAATGGTATCCGACGGAAGACATATCCGCAGCGTGGGAAGTGGTGGAGAAGATGAAACAGGACGGATGGTTGCCAAGTATTGAATACTTCGAAAAGGCGATTAGAAAAGGGTACGAAGTTACGATGGGCCACATGTCAGAGGACGCTCAATGGGCTATATCTGAAACGGCACCCGAAGCCATTTGTCTCGCTGCCCTGCGTGCAAAAGGAGTAGATGTGTGA	MPQYDWETMTFEEKHHLLAEKVMEWTVGEHPELHGTGQMMVEYEEPVYFRQDGTFLCECEWYPTEDISAAWEVVEKMKQDGWLPSIEYFEKAIRKGYEVTMGHMSEDAQWAISETAPEAICLAALRAKGVDV
hypothetical protein CDS	CDS	OUHLZNSR_CDS_0134	73735	73911	177	reverse	ATGAGAGTAACAGATGAACGACTAGCGGAAATTCAATCGTTACCACTTGTGCCGTTTGGCAAAGAAATATTAGACATCATAGCAGACCTACAAGATGCCAGGGCGGAGATAGCGCGGTTGAAACGCATCGCGGATGGTGGTCAGTTACCAGATTTCGCCTGGGAGGATGAATTCTGA	MRVTDERLAEIQSLPLVPFGKEILDIIADLQDARAEIARLKRIADGGQLPDFAWEDEF
nucleotide pyrophosphohydrolase CDS	CDS	OUHLZNSR_CDS_0135	73895	74212	318	reverse	ATGTTGGAGTGGGGTGATATATTCCACCTGCCTGCATGGGAAATCTTCCCTGGCACTCCAGAGCAACGGGCGTTTGAAATCATGCAATATACGGGTTTGCGCGACAAGTACGGAAAGGATATTTACGAGGGAGATATTATTCGTAGTTACGACGAATTTGGTAAGCCGTTTCCTTGGTTGAGTGTGGTTTCGTATAGTACACAACAGGCGCGTTTCATGGGAATAGCCCCAGACTATATCAATCTACAAGAAGTCATCGGCAACATCTACGAGAACCCAGACCTGTTGAGGAGTGAGGAAAATGAGAGTAACAGATGA	MLEWGDIFHLPAWEIFPGTPEQRAFEIMQYTGLRDKYGKDIYEGDIIRSYDEFGKPFPWLSVVSYSTQQARFMGIAPDYINLQEVIGNIYENPDLLRSEENESNR
hypothetical protein CDS	CDS	OUHLZNSR_CDS_0136	74290	74400	111	reverse	GTGGTTATAGCAGTTGTAATTAAAACAATATATTACACTCTTGGGTACGTCGGTGATGGCGTACCTTTTATATTATATAATGATTGCAATTGTATGATACAGTTGATATAA	VVIAVVIKTIYYTLGYVGDGVPFILYNDCNCMIQLI
ribonucleoside-diphosphate reductase large subunit CDS	CDS	OUHLZNSR_CDS_0137	74378	77167	2790	reverse	ATGCAAGGGGATGATAGTGTGGCATATACATTTAAAAGTGACGTTAAATTTACACCAGGTGGATTGGATGAATTATTGGCGTTGGATAGGTATGTAGTATCTACTAACAACTCTAATGTTATTGATGTCGATGACACAGTAGTTGTTTTGGTGGATAAACAAAAAGACATACGCAAAGTTGGCACGGTTGTACATAAAGGTACGAATACCTTCACAATTGAATCGCGAGAAGGTGATACATACACGGTTGATGCGGAAATGGTATCTAAGCCTCTTGAGCATACACCTCAAGAATTATGGGAACGATGGTCATACGGGGCGGCAAGTGTAGAAACTGATGAAAAAGTTAGGATGGTAATGTTAGATCGCTATCGTAAATTGTTAGACGGATTCGGATAT…	MQGDDSVAYTFKSDVKFTPGGLDELLALDRYVVSTNNSNVIDVDDTVVVLVDKQKDIRKVGTVVHKGTNTFTIESREGDTYTVDAEMVSKPLEHTPQELWERWSYGAASVETDEKVRMVMLDRYRKLLDGFGYSPGGRIQLMLGQELRTGVKANLTGYNCFVLGTPQPSNVAVDQFINVLKAAHEEAMTMRVGGGVGFNISEIQTISGAGDIKIEFNLPVDHKDYDELQDKIKIGKFAHVHINDEKYGDFYSSLKYIVDDSIEGLFTAMIDMVKYAYERPSKPITLDFSRVRHRRAIVKGVNGRSSGAVSWMELFDLIVSLLKQDEIDAVDFAEVFSTVTNLIEQGGSRRGALMLILEMRRRGIVRKFITRKRTVGKLTGANISVGIDDAFMDQLDAGD…
hypothetical protein CDS	CDS	OUHLZNSR_CDS_0138	77154	77648	495	reverse	GTGAATATTTTGGATCGTATCAACGAATTAGCAGACGGTACTGAACGTCCAATTATTGTGCTGACGCAGAATGAATATGATATGTTGGTTAAATATTGTAGTACGGACGATTCGGGAACGTGGAACATAACTTCTATAGTATTGAAAGACGGGAGAATTGCAGACATCAAAATAATGGGAGGAGATGGATCAATGAATAACGCTAAAGCATATCGACCATTGGGTGATGAGGTATTGAAGTATCACGTACCCACGGAATCATCCGGAAAGATTATCGACACTGTGGACAACATTTTAAATCTGGTATGGGATTTAGATAGAGAAACATGGAGATTGAACGGTAGCGTTTATGGAGGATCTGTCAATTTTGATGGAGATAGTGGAAGTGGATTTCCAGTA…	VNILDRINELADGTERPIIVLTQNEYDMLVKYCSTDDSGTWNITSIVLKDGRIADIKIMGGDGSMNNAKAYRPLGDEVLKYHVPTESSGKIIDTVDNILNLVWDLDRETWRLNGSVYGGSVNFDGDSGSGFPVSLQDKLLCIERALKETRNTLVNLADQFDARG
hypothetical protein CDS	CDS	OUHLZNSR_CDS_0139	77701	77943	243	reverse	ATGGACGATGACAACAAGTATCTACTGTCCGAGATATACATGAGTCGAATCAATAGCATTTTGTCATCGGTTAACAATGCAACTGAAGCGGTGAGTAATGCAATGGTAGCACTCACACAGGCGATGCATAATGTGCACGTTGCTGTAGGATTGATGGATGCCGAATTGTCGGCTATTGAAGCAGAACGTACGACATGGGAAATAGAGTTTGGCGATGATGGCAGTGGAGGGATGATTAATTAG	MDDDNKYLLSEIYMSRINSILSSVNNATEAVSNAMVALTQAMHNVHVAVGLMDAELSAIEAERTTWEIEFGDDGSGGMIN
DNA methyltransferase CDS	CDS	OUHLZNSR_CDS_0140	77943	78617	675	reverse	ATGTTGGGCGGCGTGATGCTAAATCGGATATATCAAATTCCGTGCGAAGATGGATTGAAATTGTTACCGGATGAAAGTGTTGATTTGGTGATCGCCGATCCTCCGTACGGTATTAAATTCAGAAGCAACATACGCAAGGTACGATTCGATGCAATCGATAACGATGATACATTCAATTTCGATTGGATTGACGAAGCGTATCGTGTTCTCAAAGTTGGGGGGGCAATATACTGCTACACAAGATGGGATGTTTACCCACAATGGTTCGATAAAATCACCGATAAATTCAAGGTAAAAAACACTATTGTATGGTACAAAAAGGGTGGCGGCCTTGGTGATTTACGTGGCGCGTACATGTTTAATCACGAATTTATCATATATGGTGTAAAGGGTCGGCAC…	MLGGVMLNRIYQIPCEDGLKLLPDESVDLVIADPPYGIKFRSNIRKVRFDAIDNDDTFNFDWIDEAYRVLKVGGAIYCYTRWDVYPQWFDKITDKFKVKNTIVWYKKGGGLGDLRGAYMFNHEFIIYGVKGRHVLNGKRTNDVWEIQKDSVNSYEHPTQKPLALSQRIIEKSSNEGDIVLIPFCGSGSECVSATTLKRNFVSFETNPQYIEIANKRLDNIEEAT
PhoH-like phosphate starvation-inducible CDS	CDS	OUHLZNSR_CDS_0141	78633	79421	789	reverse	ATGATGCAACTTCGCCAAAAGGGGTATCAAATTGTTGATGATGAATCATACGCAGCATATCTCCAAGGTGAACGATTGGATGAGTTGGTAAATAATGAATACATAATCAACAATGACAAGGCGATGCGGTTCGACGGTGAAAACTTAATCAATCTGACATGGCCGACATTCAAGGATAAATTCAAACCGCGCAACCTGTTGCAGCAATGTGCGTTCGATTTGATGAACAACTTCGATATTCCCGTGAAAGTGTTGTGTGGATTGGCTGGCGGTGGAAAGACGAAAATTGGACTTAAATTTGCGATGGAACATTTGCGTACGAATAAAGTTGATAAGGTGGTAATTGTACGCAATAACACGTCGATGGGAGAGGATTTGGGGGCGTTCAAAGGTAATAAA…	MMQLRQKGYQIVDDESYAAYLQGERLDELVNNEYIINNDKAMRFDGENLINLTWPTFKDKFKPRNLLQQCAFDLMNNFDIPVKVLCGLAGGGKTKIGLKFAMEHLRTNKVDKVVIVRNNTSMGEDLGAFKGNKDAKVFNWMKPIRDVAPDMFQFDYEKPTFDIEFEVPGMLMGRDFQRTAVLVDDAQLLTTEMVKMCGERIGEGSYIVFLGDYNQAYKAKFKKDNGLVAMIEQFYPHKLFGMVEFNKSERGAVAELFATMEV
hypothetical protein CDS	CDS	OUHLZNSR_CDS_0142	79428	79583	156	reverse	ATGATGACGATAGGTGAACTGCGTGACCGTACCCGTGACATTTTAGTGATGGAAATTTCGAGTGGAAGGCCTGTAATTGATAATATGCACAAGTATTTTTCGCTATATTACGTATCATGTAGTCTACCAGGCACCCGCGAATACTTACAGCGATGA	MMTIGELRDRTRDILVMEISSGRPVIDNMHKYFSLYYVSCSLPGTREYLQR
hypothetical protein CDS	CDS	OUHLZNSR_CDS_0143	79580	79852	273	reverse	ATGACTTACAACTTTGATGACGACTACAAGACGGCAATACATCAATTTCAACAGTACGTGGACGCAATTATCAATAATATAAATTTAGCACGTAAGAGTGGCACACCGATACCATTAGAAGAACGTTTGCGTCGAGTAGGTGAATTAACTGATGCGTGGATGGAACACAGTGTAAGTACATATGGGCCAGATGTGACAGATGAGCATCAACGTTTTACATATACGCCACCAACATACCAATTAGACCGATTGGCGAGTGTGATATTGCAATGA	MTYNFDDDYKTAIHQFQQYVDAIINNINLARKSGTPIPLEERLRRVGELTDAWMEHSVSTYGPDVTDEHQRFTYTPPTYQLDRLASVILQ
hypothetical protein CDS	CDS	OUHLZNSR_CDS_0144	79859	79981	123	reverse	ATGGTTGTACTGTTCGGGCTGGTGATTGACACAACGATACATAATTGGTGGCTGCAATTGTTAGTTTTTATCGCAATTATATTGGCAGATGAAATAGGGTATCGATTAACGCGGAGGAGATAA	MVVLFGLVIDTTIHNWWLQLLVFIAIILADEIGYRLTRRR
hypothetical protein CDS	CDS	OUHLZNSR_CDS_0145	80041	80259	219	reverse	ATGGAGAAGAATATCGCCGATTTAACTCCTAGCAGCAATCAAAGGATTAAGTTAGTATGTGATTATTGCGGGAAACAATACGACAAAAAATACTGCGATTACACCAAACAAAAACAAGTGTGTATTGTTGAATCTGATTCGTGTGTTAAAGAAACTATTAATAAAAAGTACGGATGCGACAATGTGTTTCAACTTGATCGTCGAAATACCGAGATATAA	MEKNIADLTPSSNQRIKLVCDYCGKQYDKKYCDYTKQKQVCIVESDSCVKETINKKYGCDNVFQLDRRNTEI
hypothetical protein CDS	CDS	OUHLZNSR_CDS_0146	80262	80354	93	reverse	GTGATCTCCGTTGTTATTAGACACTCATATAAGCGTAAAATGGAACAGTTCTACTCGCTCGTGGTATCAAAGCAAAGGCTATACATTCACTAA	VISVVIRHSYKRKMEQFYSLVVSKQRLYIH
exonuclease CDS	CDS	OUHLZNSR_CDS_0147	80360	81553	1194	reverse	GTGGTGCGATTGAGTCTGGAACGCAAACCGGATGAATCGGTGTTTGAGTACAAACTGCGCATATGTCGCGAGTTAGACGGAGTGAAAACGTGGCAGGAGATAGCCGATATTGTCAACGATGAATTGGGTACGGAGTTTGGAGAGTCAGCCATACGCAAATGGTACGTGCCGATTAGACAGTACATGGATTATCAACGTGACCATGGCAGCACAGACAATGAGTTGTTGCAACAGATTAAGGATGAACAGTTGCGACTGGAAAAGTTAAAAGTACAGGTGGCGGATGAACGTCGTGCATATAAGGCAATAGTTCGTGAGTCGGCCAGGTTTGATAATATCATCGACAAGTTGAAATCGTCATTTGATGAGTTGGCGACACTTAAGCCGTTGGAGTGGTCG…	VVRLSLERKPDESVFEYKLRICRELDGVKTWQEIADIVNDELGTEFGESAIRKWYVPIRQYMDYQRDHGSTDNELLQQIKDEQLRLEKLKVQVADERRAYKAIVRESARFDNIIDKLKSSFDELATLKPLEWSKPQTYISNTDGVVLWSDWHYGAFADNYFNQFNNDVFKRRLDKLISKTIQYGTFNGIETLHVMNLGDSISGHIHVSTRIQSTENVISQTQHVSEYISEALVELCRHFGNVKYYHVRGNHDRVNHLSKDTNISAESFSDLIPWYVSARTGHVRNLEIMENPYDDEIAVADVQGHICLGIHGHKDKLNNVAADLTLMLGVKPASIFLGHYHHSAERESTGGIDVIQNPSYIGTDEYSRNIRKTSKPAQKMLIYSRDEGRICTYNIGL
hypothetical protein CDS	CDS	OUHLZNSR_CDS_0148	81519	81689	171	reverse	ATGGAACGCGATGCGCTACTTCGCATATTAGGCGATTTGCTGTTTGCGCTAGATGATGCTGACACGAGGTATGTTGGCTACATCAACTCACTAATTGTCGAAACGAAGAAAGCAATTTATTTGATGGACACGGAGAGTGGTGCGATTGAGTCTGGAACGCAAACCGGATGA	MERDALLRILGDLLFALDDADTRYVGYINSLIVETKKAIYLMDTESGAIESGTQTG
transposase CDS	CDS	OUHLZNSR_CDS_0149	81738	83081	1344	reverse	ATGATTGTTAAAACGATGCCATATGAAATTATAAAGCCGTTGTCGTGTGATTGGGCTGTATTCGGGGAAATGCTTCGTAGACTAAGAGATGAGTCATTTAGAATAAAAAATTCTGCGATACAATATTTTTACGAAGATGATATTAAAAGACGGGAATTTAAAAAGAATAATGGTAGATTCCCTAAAAAAGGTGAATTCTATGGTTCTTCAGTATCCGTATATAATTATGTGCGCCCTGATGTAAAATATTCGGCGATGGGAAACGTTACCTTGATAAACCAATTAGTCAAAAGTGTATGGATTAAATATAAAGATGATGTTGTAAAAAGAAATATGTCTATACCTAGTTACAGACCAAATAATCCGATTGAAATTAATGTTCAGTCCTTCAATTCGTTC…	MIVKTMPYEIIKPLSCDWAVFGEMLRRLRDESFRIKNSAIQYFYEDDIKRREFKKNNGRFPKKGEFYGSSVSVYNYVRPDVKYSAMGNVTLINQLVKSVWIKYKDDVVKRNMSIPSYRPNNPIEINVQSFNSFDFGQACVNLLSRKGVEELKKKLSEVKKKKNKTGGDDNLKFTQEQLNGISTSVTFAFNPGKNNAKQVLNRIISGEYKLSSSKIIYNERKNKWMLAVAYKFEPKTIELDKNRVLGIDMGVVYPAYMAVNYDKYWRDSIDGGQIEQYRKTVEARRRRLQRQAAVCGNGRIGHGRKKRMQPLEKISDKVANFRNTVNHTYAKKIVQNAVKLGCGTIQMEELSGINEKETFLKRWTYFDLQKKIEYRAKEYGIDVIKINPKYTSQRCSECG…
hypothetical protein CDS	CDS	OUHLZNSR_CDS_0150	83112	83684	573	forward	GTGTGGGCATTTTGCAATCACTTATGGTTCGCGCTACAGTCATCATATACATTGCAACAACAAAGGAAACGAAAAAAATTCCTAGGTCTATTTTTCCGCACTAATCATACAGTCATCATATACATTGCAACTAGGTGTGTGGCAGTGACGACAAGAATCGAACGAGTTTCCGCACTAATCATACAGTCATCATATACATTGCAACTGTACAATTACGGTGACATGTATGACAGTGGTTCACGCCTATTTTGCGCGAACGGTGGTGCCTATAGCACCTTGCCTGTAGTGTTGACGCTTTATTTAACTTACCAACCATTATGTACTAGCGTCACTTCTCGGCTTCGGCTCATCCCGGCTGACCGTTTGTGTTTATTACGTGTGTCGCATATATACGTTCAC…	VWAFCNHLWFALQSSYTLQQQRKRKKFLGLFFRTNHTVIIYIATRCVAVTTRIERVSALIIQSSYTLQLYNYGDMYDSGSRLFCANGGAYSTLPVVLTLYLTYQPLCTSVTSRLRLIPADRLCLLRVSHIYVHLQHIHTTFIRCNNDPDCWSVDYCAYLQHIHATFIRCNCCRIICICMCRFRTFRAKRW
hypothetical protein CDS	CDS	OUHLZNSR_CDS_0151	83694	83855	162	forward	TTGCCGAGTGTATTGTGCGTTGATATTATCGTTGACCTATGTATTCGCACCACTGTAATCTCGGCTCAAGGGTGTCCAGTCACCCTATTTATTGTTCTCCACCCTCCTTCTATATTAATTATATTATATATACTATATGAATGTCAAGATATTATAATGTAA	LPSVLCVDIIVDLCIRTTVISAQGCPVTLFIVLHPPSILIILYILYECQDIIM
anti-repressor Ant CDS	CDS	OUHLZNSR_CDS_0152	83859	84752	894	reverse	ATGCGTGACGCAATGGAAACAGCCGAAGGGGATGATGGTATGAACGAGTTAGCGTTGGTGGAAAGTCGCGATGTACGCGAGCGGTACATGGAACGAGTTGATGTGTTGGACAAGGTTAAGGCGTTGACGATGTTACCGGATGATATGCATGTGGCGGCGAAAATGGTCGCGGATTACTACGAAGTGGACTACAACAACGTCATTAAGCCAGTAATCCACCGTCACCGTGAAGAACTTGATTCAGACGGCATGGTGGTACTACGTGGCGAGGAGTTAAAGAGATATAAAACAGAGTGGCAAAATGCCACCCTAACTGCAAGGTCGAATCTTACGCTTCTCCCTCGTCGAGCAGTCCTGAGAATCGGTATGTTGCTGCGTGATTCGGAAGTAGCCAAACAG…	MRDAMETAEGDDGMNELALVESRDVRERYMERVDVLDKVKALTMLPDDMHVAAKMVADYYEVDYNNVIKPVIHRHREELDSDGMVVLRGEELKRYKTEWQNATLTARSNLTLLPRRAVLRIGMLLRDSEVAKQVRTYLLNVEELAAPEHKQEAVDMMEVPKTFLEALKLAVYLEEKRQELLLENGELKNTISEMQPKVDVYEDLVSAENYMTIATVAKSMGWGRNKLFALLRDKNILRRDNTPYQRYIDNGYFSIRMVPKRVGDKIENFPQTIVSARGHEFIYNIVCKHNVFYLNKE
DNA methyltransferase CDS	CDS	OUHLZNSR_CDS_0153	84710	85258	549	reverse	ATGCAAGGTCAAGATGTGCTGTTTTCGTCAGCAAGCATTGAATGGGGGACGCCGCAGCATATATTCGATGCGTTGGACGCGGAATTCCATTTCACATTGGACGCAGCCGCTAATGTACATAATCACAAGTGCGATAAGTGGTATGGTACGCAATCTGACGGGACATTTATTGATGGGTTGGCGCAGGATTGGAGTGGGGAAACAATATGGCTTAATCCACCTTATCAGCGCAATGTAATCGATAAATGGGCACACAAAGCATATACCAGCGCACGAGACAATGGCACGACGGTTGTATTGTTGTTGCCAGCCCGACTCGACGTGAAGTGGTGGAACAAATACTGTGTGTATGCCCCTGAAATTAGATTTGTCGAGGGCAGGATCAGGTTCGAACAAGAG…	MQGQDVLFSSASIEWGTPQHIFDALDAEFHFTLDAAANVHNHKCDKWYGTQSDGTFIDGLAQDWSGETIWLNPPYQRNVIDKWAHKAYTSARDNGTTVVLLLPARLDVKWWNKYCVYAPEIRFVEGRIRFEQEGKYNSATFPSAIVIFRGGVSDVPYQCVKLWKQPKYTCVTQWKQPKGMMV
hypothetical protein CDS	CDS	OUHLZNSR_CDS_0154	85258	85791	534	reverse	ATGCGCGCGAAGCAACGTTGGAATTTAGAGAAGGCGCGACACCCCGAGTCAATCATTGCTGATACATTTGCTGCGTCGGAACTGATTGGCGATTTCATCGGTGACCGTGGTGAAATTTTGCAAATTTTATTAGAGAAGCGCAAACAACGGGCGCTCGTATACGATCCTTTATCAGATACCGTGGTCACAGTCTACAGCACAAAGGGATCGCCACTGGCACCAACGCTATACGATTCGGTTATAACGTTACATAAGAAACAAATTGGCAAATTGGAACGTCGATATAAGTCTATATTCAAACGGTACAATTCTGAACGTGAAAAGTTGGATGACGAACGACGCCGCATTGACGAAGAGATACGTAGGTTAAAGATGGAGCGCGACCACATTACGGCTATA…	MRAKQRWNLEKARHPESIIADTFAASELIGDFIGDRGEILQILLEKRKQRALVYDPLSDTVVTVYSTKGSPLAPTLYDSVITLHKKQIGKLERRYKSIFKRYNSEREKLDDERRRIDEEIRRLKMERDHITAILDNYQIDLSRINSEKKSIIKSMAHYMSSPGNMDMEVESTIAEVN
HNH endonuclease CDS	CDS	OUHLZNSR_CDS_0155	85820	86620	801	reverse	ATGGCTGGTACGCAGCAGAAAAACAACGAGGGGGAATGTATAATGGCTGAAAATATCACAATGCACGCGGGTAAACTCTATCAGGAATCGGGACCGATTGATATGGGCAACTTGGTCGAACTTCGCCAAATGGTAATTGACTTGACACGTCGTGTAGAGGCATTGGAGAGTAAGCATCTATCAATTGAACAAATAAAAGCGTTATATGGAATGGGAAAAATTCCTTTGTTTGATAATGAAGCAGATGAACTGCGAGTTCGATCAGAGTTTGCGGCAACGCAGCAGCAGTACACGCGCGAACAGGTGATTGAAATGGCTAAACGTGATGTGGATGAGTTGATGATGACACAACACTTACACTTTCTACGTGATGGTATCACTATCACTCTTTCATACGAA…	MAGTQQKNNEGECIMAENITMHAGKLYQESGPIDMGNLVELRQMVIDLTRRVEALESKHLSIEQIKALYGMGKIPLFDNEADELRVRSEFAATQQQYTREQVIEMAKRDVDELMMTQHLHFLRDGITITLSYEDKIDFVVNRDKRTVVALIKSSGKVWARGIAKCQPDDCFNVHIGKAIALYRALGLMVLNMYLNAPQPTEAQVGDVIKWPTTSATYVVKTKYASSANIECLSSDRFVFRGKRYYGRDISEAVIIDDSHDFGGEVM
hypothetical protein CDS	CDS	OUHLZNSR_CDS_0156	86578	86727	150	reverse	ATGATATTACAACAGATGATACATGACTTCACTTATTGCTGGTCGCACTGGTCATATCCTACGAATCTATACAAGATGACGATGATTGCGTGGGTAGGTGCAATGGCATGGCTGGTACGCAGCAGAAAAACAACGAGGGGGAATGTATAA	MILQQMIHDFTYCWSHWSYPTNLYKMTMIAWVGAMAWLVRSRKTTRGNV
hypothetical protein CDS	CDS	OUHLZNSR_CDS_0157	86777	86980	204	reverse	ATGAAATGGTTTAAAAGGTGCGACCACGAATATTATAAGGTGCTTGAGGTCGATGTGTACGATGGATATGCTAATCATGTACGTACTGACTATTACATATATTGTCCAAAGTGTGATAAACGACGTAAGGTTAAACCGTATCAATGGGAGGTGATTGAGCGGGAACAGAAAATCAAATCTGATTATATCAACAATAGACATTAA	MKWFKRCDHEYYKVLEVDVYDGYANHVRTDYYIYCPKCDKRRKVKPYQWEVIEREQKIKSDYINNRH
hypothetical protein CDS	CDS	OUHLZNSR_CDS_0158	86977	87405	429	reverse	ATGCACGGATACTGCAATATGTGCGGAAAATGTTGCGAGGCAATACGTGTCAATGTGTCTCCAGAGGAGAAGGAACACAATAAATACGTCAATAGCCGTGATTGGTCATTTATCGGCGAACACTGGCGAAATATTAGCGAGGACGAAGCATTTCATATAAATCCACTATTGCGATTGCAAAAAGAAGTGGGATTGATTGACCATGACGTATGGTATTACGCGTGTGACATGTACGACAAATCGACTCACAAGTGTATGGCACATGATGATAGACCGCCCGTGTGCAGTGAGTATCCATATTATGGACGTATTAAGCCGACGGAAACCATGACATGGTATAGCGCGACGTGTGGATACATAAACGACGAAACAGTTAGCCCAGGTGAGCGACAATTGATG…	MHGYCNMCGKCCEAIRVNVSPEEKEHNKYVNSRDWSFIGEHWRNISEDEAFHINPLLRLQKEVGLIDHDVWYYACDMYDKSTHKCMAHDDRPPVCSEYPYYGRIKPTETMTWYSATCGYINDETVSPGERQLMIALAEEILR
hypothetical protein CDS	CDS	OUHLZNSR_CDS_0159	87405	87620	216	reverse	ATGACCAATCACAATCCCATCATCGAACAATGCTTCAACTATCTATGCGGCCGTGGTGCTGTGACACGTGAGAGCTATGAGGATGTGTACAAGGTGTTGCAGTGGGCATATGGTCGCGGCGTGTCGGATGGCAAGCTATATAAAGTAGTGACATGGATAACTGAAAAAACACCAAATGGTAATACAACATATACGCTGAAGGAGTTGGATAATTAA	MTNHNPIIEQCFNYLCGRGAVTRESYEDVYKVLQWAYGRGVSDGKLYKVVTWITEKTPNGNTTYTLKELDN
hypothetical protein CDS	CDS	OUHLZNSR_CDS_0160	87617	88009	393	reverse	ATGGAGTACACATTTGCAGGTTGGCTACATGTGCGTGATTACGGAGAAGCAATGGATGTTCTAATGTTGGATACTGGACATCGGGATTACTATAATGGCGATCCGCTTGCTAAACGGTTGCAGGATGAATTAGATTTGCCATGTACGGCATCCGTACGATACTACATTACCAAGTCATCTATGACACTGGAGCAGGCGCAGGAGGCATATATTCGCCAGTATTACCGATACGGGGATGTTGATGCCAAATATATCGACCGTTACAGCGAAATCACAGGGTATTTGTGGACGGATGAGGAGTTAAACGTTGGTGGACATGACTTACTTAGTGAACTGCGTACGTATGGGGGCAAATACCTAATATTAGTCGTTGAGGTAGGTGATACACAATGA	MEYTFAGWLHVRDYGEAMDVLMLDTGHRDYYNGDPLAKRLQDELDLPCTASVRYYITKSSMTLEQAQEAYIRQYYRYGDVDAKYIDRYSEITGYLWTDEELNVGGHDLLSELRTYGGKYLILVVEVGDTQ
hypothetical protein CDS	CDS	OUHLZNSR_CDS_0161	88083	88298	216	reverse	ATGATGTCTGTTTGGGGTAACACGCCTATCGCGGCTACTGAAATATGTGATGCGTTTTGTCTATGCGGTGATTGTTGGAGTTACCGTTCGCTAGTTACAATCAAGCAATTGTCAAGTTTATTATACGAGTCATTGAGTGATGAACAGCGCGACAAACTGCCAGAGTGGACGCAATCATGGATGATATATGCAATGTATCAAAACGAGAGGATATGA	MMSVWGNTPIAATEICDAFCLCGDCWSYRSLVTIKQLSSLLYESLSDEQRDKLPEWTQSWMIYAMYQNERI
hypothetical protein CDS	CDS	OUHLZNSR_CDS_0162	88299	88490	192	reverse	GTGGTTCCTGTATTTGTAAAGCACGTAGATGATACGAAAGATGTGTATGAATTTGCTGCACGTGAAAATGTGCATGTTCGCAATATTCTTTGTCGTAAAGCTGGCTATGACGTTGTGTATACGTTACGCGGTGTAGGTACATATGCGAATATACCAGTCGGTCATGAGTTATATAAAGGTCAGGAGGCGTAG	VVPVFVKHVDDTKDVYEFAARENVHVRNILCRKAGYDVVYTLRGVGTYANIPVGHELYKGQEA
hypothetical protein CDS	CDS	OUHLZNSR_CDS_0163	88495	88680	186	reverse	ATGAAACGTAAACTTGTCGATATCGCTTTGTGGACAGGGATTTACATTACGGCATGGGCTGCAATGGTCACGGCGTACTACATAATCAAGTATAACGGTGTGTGGGATACGTTATTTGGTTTCATTCTTGTTGGTGTTGCATTAGGGGCATTCCCTCGGCTACGTAAATGGATAAGCGGGAGGTGA	MKRKLVDIALWTGIYITAWAAMVTAYYIIKYNGVWDTLFGFILVGVALGAFPRLRKWISGR
hypothetical protein CDS	CDS	OUHLZNSR_CDS_0164	88782	88961	180	forward	ATGACATGGCAAAATGGTACTCCCATTGTACGTGATGATGGTGTGCGCGCTGTAGTATTGGATATACGCGATCTTGGCTATTGGATACGTGACCAGTACGGGGCTACATATTTGCTCCAACATACGTGGTGTAAATCATGGACAACGGCAGACAAACAACGCAGAAAACGTGGGAAATAA	MTWQNGTPIVRDDGVRAVVLDIRDLGYWIRDQYGATYLLQHTWCKSWTTADKQRRKRGK
replication initiation protein CDS	CDS	OUHLZNSR_CDS_0165	89063	89527	465	forward	ATGCCGTCCACTTTTCCAGACAAAATGTTGGTGGTTGATTATGAAACCATCAAGGAAAAGAAACGGACACCTAGACTGTTCAGGAAATTGATGAGCGCGTTCACGATGATAAGTGTAGATGCTTGTCAACGTGATACACGAGATACACTGTATAGCGGTAAACCAAATCCGCATAAGTTATCACACAATGCGCGTTCGTTGATGTGGACATTACAATCATACATAAATTACGACTGCATACCTACATATCGTGGGGTGACGCTGAATTTGACAGACATCCAGAATTTGATGGATTGGAGTCGTCCTACATTTACAAAAGTGCTATCTGAGTTGGCTGATAAGGAATATCTGAAACGTGTTAAACACGGTACAAATTGTTATGTGATGTTGAATCCGCAA…	MPSTFPDKMLVVDYETIKEKKRTPRLFRKLMSAFTMISVDACQRDTRDTLYSGKPNPHKLSHNARSLMWTLQSYINYDCIPTYRGVTLNLTDIQNLMDWSRPTFTKVLSELADKEYLKRVKHGTNCYVMLNPQIVYRGYSIDYAEVVKRYNSIK
hypothetical protein CDS	CDS	OUHLZNSR_CDS_0166	89647	89805	159	forward	ATGATTCGTAAAGTGTATATCGACGCTGGCGCTACCCACATGATTAATGTTAAACATGGCGAGACTGTTCAAATCTATGACCGCGAAACCAGAGAACTTCTGAAGACTGTGCGATACGACGAAATCGAACACAAACAACGGATAAAGGTGGGATGTTGA	MIRKVYIDAGATHMINVKHGETVQIYDRETRELLKTVRYDEIEHKQRIKVGC
hypothetical protein CDS	CDS	OUHLZNSR_CDS_0167	89882	90193	312	forward	ATGACTAAGTTTAATATCAAATATCCATCCGACTTCACAAATTGTAACCATTTATGGGATGTGGACGATGAGATAATTAACCATGAAATTCAATGGTGTCTGCGCAACATGAACAGATTTCCCGATCAACTGTCTTGGACATCGCGGATCGGCAACACGATTGTATTAGTTATACGTTTTAATAAACCCGATGGAGATGATTACGGTGTGCTGGTGACTAAGGATTACGCAGTGGCCTCTGTCGATTGCAATGGCCATTTGACGAAGGGCTGGGAATTGCAAAATTGGGAACATCGACGTGTGGAGGAGTGA	MTKFNIKYPSDFTNCNHLWDVDDEIINHEIQWCLRNMNRFPDQLSWTSRIGNTIVLVIRFNKPDGDDYGVLVTKDYAVASVDCNGHLTKGWELQNWEHRRVEE
hypothetical protein CDS	CDS	OUHLZNSR_CDS_0168	90199	90438	240	forward	ATGCAATTACCAGTTGCTATAAAATGTAAAAGTCAATTCATCAACACTGTCATTAAAGATGTGGCGCAGGTTCGCATAACAAGTGATTCAATCATTGCGTTTCCAGTGCGCGATTTGTATGGGTTAGAAGTGATAGTTGATGATACGTTAGAATCGGACTACGAGGTTCTGTATGAAGAAGTACCGTCACTAAATGACATGCAACGATTAATCGCACAACTGCCAAAATTCGAGGAGTGA	MQLPVAIKCKSQFINTVIKDVAQVRITSDSIIAFPVRDLYGLEVIVDDTLESDYEVLYEEVPSLNDMQRLIAQLPKFEE
hypothetical protein CDS	CDS	OUHLZNSR_CDS_0169	90544	90654	111	forward	TTGCAGAAATGGGTGAATAAGGGCTGGTATGAGTATGGCGTGACGTTAGATTTAGGATGGTTGACACTCGAGGGTGAACGTGTAGCGAGTGTAATTAACAAGGAGGAATGA	LQKWVNKGWYEYGVTLDLGWLTLEGERVASVINKEE
hypothetical protein CDS	CDS	OUHLZNSR_CDS_0170	90659	91024	366	forward	ATGAATCGCATACTGCCGGAAGATATTCTCAATGCCTATGAAGTAACTGGTCTAAAACCGTCGCGGAAAGGAGTATATGATGGAGTATATTGTCCACCAACGTTGGCGGTCGTGTATGCTAAATACGGTTACAATGATCGCCGTGGATATGTACTTGAACATTTGTATGGCGAAAAGTACATGGCACTAAGTTTGCATTATACCGACGGACATTTCGATGGTTTCTATGGTCATGAATGTGGTTCTATATATACGGAGTGGAGTTCACCTCCAACGGCAATACCAGACGATTACAAACAAGGATTCGAAGATGGTCGTGCAGCATGGGGAATGTGTATGGCGCGTGGCTTAATCGACGATAAATAA	MNRILPEDILNAYEVTGLKPSRKGVYDGVYCPPTLAVVYAKYGYNDRRGYVLEHLYGEKYMALSLHYTDGHFDGFYGHECGSIYTEWSSPPTAIPDDYKQGFEDGRAAWGMCMARGLIDDK
hypothetical protein CDS	CDS	OUHLZNSR_CDS_0171	91138	91257	120	forward	ATGACACTATTTCGTGCCAGGAGGCGATTGTGTGGACAAGCATCAATGGATACTCGCTATATGGACAGTCTTTTTAATGGGATTACTGATATGGGTGTGCTCACTTTCGCATTGGTATAA	MTLFRARRRLCGQASMDTRYMDSLFNGITDMGVLTFALV
hypothetical protein CDS	CDS	OUHLZNSR_CDS_0172	91415	91612	198	forward	ATGCAAACGTTAATTCGACGCATTAAACGTGCCAGTGTAATGGATTTAATACTCGTCGGATGGATTTTGTTACTTACATTGCTAATAATCTTCGCAGACGCGACTGTACATTTCCACAGTTGGCCGTATATGTTAGCTGGAGTTGCAGTGTACATATGTGTTGCGGGTACGATATTAGAAGGACGTGATGATAAGTGA	MQTLIRRIKRASVMDLILVGWILLLTLLIIFADATVHFHSWPYMLAGVAVYICVAGTILEGRDDK
hypothetical protein CDS	CDS	OUHLZNSR_CDS_0173	91781	92209	429	forward	ATGCGCGATATGCTATTGCAAATGGCCTTCCTGAAGTTGAATACGGTGTGTCAAAGGATGGCGATGATATTAATGCGGAATAAACACAGTTTGTCTAAATATCCAGTGACCACTCCCAACGGTACATATAAAGTTGTTGTTGGATACATCAAGCGTAAAAATTCATATTGTGGCGACACATTTACTTACCGTTCATTGGGCGTTGAAGTACATACCAGCAATAGTCGATTTTCTCGTCCGGCATATGTTAAGTATTTCGATGGTATGGAAGAACATCAGATAGATTACAAGAAAGTGGCGATTGATGCTGTATTAGATTACGAGGAACAATTATCTGAGCATATATATCATGACAATTTAATCAACTTTTCTAAGCGCAAATTTAATGAATGGGATGGG…	MRDMLLQMAFLKLNTVCQRMAMILMRNKHSLSKYPVTTPNGTYKVVVGYIKRKNSYCGDTFTYRSLGVEVHTSNSRFSRPAYVKYFDGMEEHQIDYKKVAIDAVLDYEEQLSEHIYHDNLINFSKRKFNEWDGTIKHSKGDE
NinI-like serine-threonine phosphatase CDS	CDS	OUHLZNSR_CDS_0174	92210	92854	645	forward	ATGGGACGACTACTCGCTCTATCGGATATACACGGATGTTATGACCAATTTGACGCCATATTGCTCGAATCAAATTACAATCCAGATTGCGACCAATTGGTTCTCCTTGGCGATTACATTGACCGTGGGCCACGTGTGCGCGATGTCTTGCAGCGTGTCGTACAACTAAAGAAGGATGGTGCCATTTGTCTCCCTGGTAATCACGAGGACATGTGTATCAATGCCCTATCACCACGTAATCAACTCGATGGATACTTAGACATGCAATTGTGGGTTCAGAACGGCGGATGGTCGACATTGGACGCGTTTGAAGGGTATATGTACGAGTTGGACAGGTATGTCGCGTGGTTTAAAACATTGCCACTATATCACGAAACCGACCATTACATATTCACGCAC…	MGRLLALSDIHGCYDQFDAILLESNYNPDCDQLVLLGDYIDRGPRVRDVLQRVVQLKKDGAICLPGNHEDMCINALSPRNQLDGYLDMQLWVQNGGWSTLDAFEGYMYELDRYVAWFKTLPLYHETDHYIFTHAHMAPNTPVSEQTRDDLLWGRHELPVGVDKVNVHGHTPVDGVILVHDQLYVDTGCVFRGKLSMVELPKDGDIERMKVWDVY
secreted protein CDS	CDS	OUHLZNSR_CDS_0175	92854	93237	384	forward	ATGATACGATACAATAGGAAATATTCATTTCGTGATTATTTTTCCAAAATACTTGACACTCTAATTTGGGCAATAATAGGTGCTACCATTTTATTAGTTGTCGTATATATTGGAGCATGGGTTTGGTCATTCTTCCAGCCAGTTAGAGATGATGTTGGCACCATTAAATCAATGGATATGATACCTGGCTCTTATTCATACGTATCGAGTGGAAAAACATCAACCGTAGTGTGGAATCCGCCTACATACACATTAACATTGGATGACGGCAACACATATGACATTGACGAGACGCAGTATACAACTTTTAAGCGCGGCGAATACGTTGATGTGAAATATAAGGGTGTAATCACTGTTAGTGTGAATGAGGTGAGCAATGAATAA	MIRYNRKYSFRDYFSKILDTLIWAIIGATILLVVVYIGAWVWSFFQPVRDDVGTIKSMDMIPGSYSYVSSGKTSTVVWNPPTYTLTLDDGNTYDIDETQYTTFKRGEYVDVKYKGVITVSVNEVSNE
hypothetical protein CDS	CDS	OUHLZNSR_CDS_0176	93230	93406	177	forward	ATGAATAACAACAATATCCCTTTCCGCACACGTCCTATTGTTGTAACAGGCAAACAAGCACGCAAGATAGCCAAGGAAATGCGTCAACCATCTACACAAGAGAAAACTGATAGGCTGCGGCAGATATTGAGTAATCGTGTGCCCAGGATAGATAAGCAAAGAGGTAATGCTAAATGA	MNNNNIPFRTRPIVVTGKQARKIAKEMRQPSTQEKTDRLRQILSNRVPRIDKQRGNAK
hypothetical protein CDS	CDS	OUHLZNSR_CDS_0177	93396	93512	117	forward	ATGCTAAATGACACGCCAATGGCAAACGTACACGGTGCAACGAGACCCAACGCGAAGGATATACGGCAACGTGACGCGTATGTGAGATATTTGGAGGTGAACGGAGATGGATATTAA	MLNDTPMANVHGATRPNAKDIRQRDAYVRYLEVNGDGY
hypothetical protein CDS	CDS	OUHLZNSR_CDS_0178	93502	93729	228	forward	ATGGATATTAATCGTAAACGACGCAAATCTAAATTGGTGAATATGACGCCGGAGGACATACGCGAGTGGAATGAACAAACCACACTTACGCGCGGTATTAGCAAGTTGAAGTATACGGATATATGGCCAACTGAACGCGAGGACGACGGTACAATATTACTCGACCGCAATAATCCAGACCACGTTGAATGGTACGAGGATGACGCGCTCAATTCAAATGACATTTGA	MDINRKRRKSKLVNMTPEDIREWNEQTTLTRGISKLKYTDIWPTEREDDGTILLDRNNPDHVEWYEDDALNSNDI
hypothetical protein CDS	CDS	OUHLZNSR_CDS_0179	93719	93892	174	forward	ATGACATTTGATCCGCCTACAATTTCGCATAACTTCCGTACATCGTCATTGAAAACGACCACTCCAACGCAATCGAAAGCACAGCAAAGCCCCGTCCGATATTGGATGGGGTTGATGCGACCGGTTGTGTGCATATCTGGATTGTCGCGTAGAGGACGTAAAAACTCCCACTAA	MTFDPPTISHNFRTSSLKTTTPTQSKAQQSPVRYWMGLMRPVVCISGLSRRGRKNSH
hypothetical protein CDS	CDS	OUHLZNSR_CDS_0180	93911	94006	96	forward	ATGGCACCATCGCAAGGTATATCTTATAGGATAACGGGAATTATGCAACTAGTTATCCATGATTTCTTCCATACTAACACCGTAAAATTCGCATAA	MAPSQGISYRITGIMQLVIHDFFHTNTVKFA
hypothetical protein CDS	CDS	OUHLZNSR_CDS_0181	94116	94442	327	reverse	ATGAGTAATCAGCATGGAGGTAAACGTCCAGGGGCAGGAAGGCCAGCCACAGGTAGAAAGCCAACAAGGTCAATACGAATGACGGATAAAGAGTATGAACTTGTCAAGAAATTTTTGGCTGAATTGCGGTCAAATAATGATACAGTAATTTCGATCAGTCTTTCTGACGAAGAAAATGAACAATTATGTGCAAGTGCAGAACGTCTTGGTGAAACAGTTGATGAACGAGCTAAAATGATCATATCAGCCTATCTGTCGGGGATCAGGAAGAAAAAAAACACGGCGTCGTTTCCCAGAAGGCAGCAAACTAAGAAGGCTACGGAATAA	MSNQHGGKRPGAGRPATGRKPTRSIRMTDKEYELVKKFLAELRSNNDTVISISLSDEENEQLCASAERLGETVDERAKMIISAYLSGIRKKKNTASFPRRQQTKKATE
hypothetical protein CDS	CDS	OUHLZNSR_CDS_0182	94439	95101	663	reverse	ATGGTACAAAGCGCATTCGAACTTGGAAACGTAAAGTTGGAGGTGTTCGGGTTTGACACAAGGAATGAGGAAATAATCGATATCGCCAACATTGAAGAATTGGTGGAGAACGTGTTTGTGTCCGTCCGCGTAGATGGTGATTGGATTGATGCGGGTACACTGGATTGCTTCGACACGGACAACATGACATCGGATGAAGTTGTGGCACTCGAAAACTCTGACCTAGGCATACAGTCTTGGTTGGAATCCTTGATGAGTACAATCGAAGACTTGCGTAAAGAGCGTGATGAGCAGGAAGCACTACAGGAGTTGTATCAAGATGAGGCTGAAGAATCCTTTGACCGTGAGGACGCCCGTATTCATGCGCTAAATACCTACAAGACAATCTCGTGGGAGTTA…	MVQSAFELGNVKLEVFGFDTRNEEIIDIANIEELVENVFVSVRVDGDWIDAGTLDCFDTDNMTSDEVVALENSDLGIQSWLESLMSTIEDLRKERDEQEALQELYQDEAEESFDREDARIHALNTYKTISWELLAQRHYPKCQNIEVLVDIMQDNYLDGGILYRDGISADNIYAAVVAHYRHNHTDYDDEFILREDRPDIRREFNSVVRNEVRQFLGMEA
hypothetical protein CDS	CDS	OUHLZNSR_CDS_0183	95124	95249	126	reverse	ATGGTACAAATAAATAGTCGACACACCCGCATCAATGACGCACACACGGCACCTGGTTACGGGTGCTTTTTTATTTTCATCTTGAAAAGTGTATTGCATAATTATTTTGATAAATGTTATACTTAA	MVQINSRHTRINDAHTAPGYGCFFIFILKSVLHNYFDKCYT
hypothetical protein CDS	CDS	OUHLZNSR_CDS_0184	95237	95401	165	reverse	ATGGCACCAGAGGAATTTAAAAATAAAATGCAGGAAATCGCCGATATCATGGATGAAGAAATATCACATCCTCAAGCAGACGATTTGATGTGCGAAGTGTTGGATTCATTGGGATATGGAGAGGGTATAAGTATATTTGTGAAGATGCCGAAATGGTACAAATAA	MAPEEFKNKMQEIADIMDEEISHPQADDLMCEVLDSLGYGEGISIFVKMPKWYK
hypothetical protein CDS	CDS	OUHLZNSR_CDS_0185	95420	95722	303	reverse	ATGGAGCAGGTAACGAATCGTTTCAATGCACGCGAAGCATCCCGCGCTATGGGAGCCGCAAGTGTAGAAAAGGTTATGTGGGGACACGATGAAATTTCGCATGTCTGTTTTACAGGCGGTACACGAGCACGAATGGCCATGATACATCTACATAAACACGATGATGGAACAATGTATGGTATGTGTCCTGATTGCAAACGTTTTGTGTATGCAAATCCACGTAAGATGGTCGGTAAAGGGTATAAATCATTTGATACACGCACACAACAGCAGCCACAACGCCGATATGCGATGGCACAGTGA	MEQVTNRFNAREASRAMGAASVEKVMWGHDEISHVCFTGGTRARMAMIHLHKHDDGTMYGMCPDCKRFVYANPRKMVGKGYKSFDTRTQQQPQRRYAMAQ
hypothetical protein CDS	CDS	OUHLZNSR_CDS_0186	95860	96030	171	reverse	ATGACATACGTCGAACGTTGGTATGCAACGCTAACTCCGCAGGCTAAACTAAAATTTGCAGCTTTGACCGCACTATACGGTCAGGAACGGATTGCCGATGCATTGTGCGACATCAATGACATTGATCAATTGTTCGATCTAATTGCACAACGTGTGTATGGAGCAAATTGA	MTYVERWYATLTPQAKLKFAALTALYGQERIADALCDINDIDQLFDLIAQRVYGAN
hypothetical protein CDS	CDS	OUHLZNSR_CDS_0187	96032	96124	93	reverse	TTGCGTCCACATTTTCGTCACAAATTTTATATTATAAACCGTCTTTGTATGATATATAATAAGAGTGTACAATACGAAACAAAGGGTGATTGA	LRPHFRHKFYIINRLCMIYNKSVQYETKGD
hypothetical protein CDS	CDS	OUHLZNSR_CDS_0188	96165	96377	213	reverse	ATGAGCAATCTTCAATCAGAAATAGAAGCATTGAAAGATGAGATAGCCGAACTCAAAAAGAGTGATAGACGTAAGAATAAAAGTATCATGGAGAGTACGGCTTTGGGTACAATCTTTGTCATCGTATTGGCGTTAATTATTGGTTGTGCTGGTGGATATGCCATTGGTAAAGACGTGAATCAACAACGCTCGGTCACTTTAAACTTGCAATGA	MSNLQSEIEALKDEIAELKKSDRRKNKSIMESTALGTIFVIVLALIIGCAGGYAIGKDVNQQRSVTLNLQ
hypothetical protein CDS	CDS	OUHLZNSR_CDS_0189	96440	96877	438	reverse	ATGATTAATCCGTCCGAATGTAGTAAGCATATTATACTATTGTGCAAGGGGCACCATAAATTCGAGGATAATTTAACTGCGGTCAAGCACTTTATTGCTGAATGGTGCGATTTAGAAGTTAGTCAAGTATGTAGTTCGACTGTATATGAACTTGTATTAGACGCGATGTGTGAAATTGTTGATAAACAAAAGATTAAGCATTTCATCAGAGATATTTTCAGGTTTCAAGAAAGTGTTCATTGCGAAGACGTAATTAGGCATATGATGGCTGTGATTGCAACTACGAAAGTTAAAGACGAACAGAAAATATTGATTAACCTGGATGTTGACGATAAAATTGTCCAGCGTATGTTGGAGAGAGCAATGAAATCACAGCAGACCCTCAGTTTAGAACCAACT…	MINPSECSKHIILLCKGHHKFEDNLTAVKHFIAEWCDLEVSQVCSSTVYELVLDAMCEIVDKQKIKHFIRDIFRFQESVHCEDVIRHMMAVIATTKVKDEQKILINLDVDDKIVQRMLERAMKSQQTLSLEPTEGQKQWMRLMSK
hypothetical protein CDS	CDS	OUHLZNSR_CDS_0190	96891	97376	486	reverse	ATGAATGCAAAACAGTTTTATGAACTAGTTCAATCTGGAACACGCCCAGTGATTGAAATTACGCAGGAATATGATGAGGGTGCAGACATTGGAATGCGTATGAGAGCATTATCGATCTCAATAGACGACCCCGAAAGTCAATACGCTTGCTACATTATAAAATGCGATTTAAAAGAATTTGAGAATTACAACGAACCATTTGAAAAGGCAAACTGGTATGACAAGAACGGACAACCAACGTTAAAATGGAGAGAAACGGGTTTTTATCCTCGAGATGGAATTACAGAGTTGTATCTTAATGTGAATGATGTTGATGATATTGAAAGTGCATTATTTAAAGTGGTTGAAGAAAATACAATTTACAACGAATATGTACAGAGTGAAAGCAAATTGCCGTAT…	MNAKQFYELVQSGTRPVIEITQEYDEGADIGMRMRALSISIDDPESQYACYIIKCDLKEFENYNEPFEKANWYDKNGQPTLKWRETGFYPRDGITELYLNVNDVDDIESALFKVVEENTIYNEYVQSESKLPYVVWLEDRVKLLQFCCRELEHKQLKTKVL
hypothetical protein CDS	CDS	OUHLZNSR_CDS_0191	97412	97573	162	reverse	ATGGCTAAAAAGTCGAAGAATCACGACAATGCAGTTAAAAATGCTTATACTTTTCGAAAGCTATTAGAAGAAGAGAGGAACGCAGAATTAGCGTCCAAAGTTGAGGAAACGTACAAAGAACTATGGTGTGAGTGTCTTAATGAGAAAGCGCCTTGGACTTGA	MAKKSKNHDNAVKNAYTFRKLLEEERNAELASKVEETYKELWCECLNEKAPWT
hypothetical protein CDS	CDS	OUHLZNSR_CDS_0192	97600	97794	195	reverse	ATGTCGCCAGAAACCTATTTAATTTATTTGCAGGAAGGTTGGTGGATTATTACAGCAAGTAAATACCCTTGTGGGGAAACTATTGTCCCCGTTGCAATAGATGATGAAAAACTTGAAGATGTTTCGTTTGGGCAAGATTTGGTGGCGGTATTTAAAGACTTGAAATACTATTCACCTTCAGCGTTCAAGGAATAA	MSPETYLIYLQEGWWIITASKYPCGETIVPVAIDDEKLEDVSFGQDLVAVFKDLKYYSPSAFKE
hypothetical protein CDS	CDS	OUHLZNSR_CDS_0193	97852	98214	363	reverse	ATGAACGATAAAGAAAAGACGTTGTTGCTAGAATTGATTCTGAGAGACATTAGAGCGAATTGGGCATTTGACCTAGAAAAACGTGTGAACGTTGCGTTGAATTTAGCAACAGAGTTGAAGCTAGAAAAACACATTGAACTGATTGCTGATTTCCAACAGACGATGGGTTCCAACTGGTGCGATGGGCGTCATTTTAGAACAAGCGTTGAATACGGTGGCTATGAAGGCATGAGTTCTATGCATAACTTGGAGTACACCTACAATGACAAAAGTGAAGAATTTAAAGCTATGGCATATGAGTATATTACTTACCCTGAGTACGCATTTGAAGATTGGGAACAAATACAAAACACACTTTTATAA	MNDKEKTLLLELILRDIRANWAFDLEKRVNVALNLATELKLEKHIELIADFQQTMGSNWCDGRHFRTSVEYGGYEGMSSMHNLEYTYNDKSEEFKAMAYEYITYPEYAFEDWEQIQNTLL
hypothetical protein CDS	CDS	OUHLZNSR_CDS_0194	98218	98394	177	reverse	ATGGATGAGATAGATCTGAACAAAGTTGAAGGTTTAATTGAAGAGCTATATTCCAAGAATCATCATGACGCACAGCTTAGTTACGAGGATGCACAGCGTATTTTGAGTTCGGCTTCACAATTAGTTAAAAAAATTAAAGAACTAAGAGAAAAAATAAACAAAAACATAGGAGGTTAA	MDEIDLNKVEGLIEELYSKNHHDAQLSYEDAQRILSSASQLVKKIKELREKINKNIGG
hypothetical protein CDS	CDS	OUHLZNSR_CDS_0195	98406	98780	375	reverse	ATGTGTTTAGCGGTTTGCGAAATGAAATTCATGTTGAAGAAATTGATGATGACGACGAAGATTGAACGAAACGAGACTTTCGTAGGAGTGATGCCGTTGGTAACGATTATAGTACCAAAGACGGTTTCCTTTAGTGAATGTTATGAACCTACATTATATGAAAAATTAAAAAGGAGAAGGGAAGGCATTAAACAGATTGTCAAATATTTAAGAGAACGAAAAAGTTCTCATGGTGACGTGTCTTTTACGCAAACAAAAGAGGAATTAAAGGTCTCAATATACCATAATGAGACTTGTGAACAAGCAAAAGAAATCCGTTCGAATATTCTTAGAATCAAATTTAAATATTGGCAATTAAGGCAAAACTTCATATAG	MCLAVCEMKFMLKKLMMTTKIERNETFVGVMPLVTIIVPKTVSFSECYEPTLYEKLKRRREGIKQIVKYLRERKSSHGDVSFTQTKEELKVSIYHNETCEQAKEIRSNILRIKFKYWQLRQNFI
hypothetical protein CDS	CDS	OUHLZNSR_CDS_0196	98915	99040	126	reverse	TTGGATACGAACAGAAGATTTATACGACACCTACGAAGAAGCAAAGAACAATCCAGTAGCAAGGTTCTCAGAATGAAATGCAAGTTCCATGCGAGGGGAAATGTAAATGAAAACATATATAGTTGA	LDTNRRFIRHLRRSKEQSSSKVLRMKCKFHARGNVNENIYS
hypothetical protein CDS	CDS	OUHLZNSR_CDS_0197	99183	99284	102	reverse	GTGATTCAAATTAATGACGTGGCGGAATTTTATGTCGGTAAGGATAAAGTAGTCTTATGTGCCAATTGTCGCATGAAATTTTTCGGTAAGAAAAGTAAGTAG	VIQINDVAEFYVGKDKVVLCANCRMKFFGKKSK
hypothetical protein CDS	CDS	OUHLZNSR_CDS_0198	99281	99511	231	reverse	ATGATTTCATTCATCGTCAACGCAGCCATTAACATTTACGCAGCTGTATACAACGCATTATCGTCGCTCCTATGGCCACTTAATTGGCGTATTTGGTGGGCAATTGCGGCTCACACACATCAACGTACTGATTTGGTCGAATCTGCATATAATATTGTGTTGTGGGAAATGTGCGCTATTGTCGTATTGATTGCATTGGCCGCATACATTGTGGTTCGACGGGTAAGGTGA	MISFIVNAAINIYAAVYNALSSLLWPLNWRIWWAIAAHTHQRTDLVESAYNIVLWEMCAIVVLIALAAYIVVRRVR
hypothetical protein CDS	CDS	OUHLZNSR_CDS_0199	99508	99660	153	reverse	ATGTATGGTAAAAATGTCACACTAAAATGTGATTCATTTACGATTACTGTTTTCGTTTTGTGCAGTCCTTATGACACTAATGAGGATGTGATTGAACGCGCAAAACTTATTGTGGAGAATAGAATACGAACGACGGAAGGAAGCGTGTTATGA	MYGKNVTLKCDSFTITVFVLCSPYDTNEDVIERAKLIVENRIRTTEGSVL
hypothetical protein CDS	CDS	OUHLZNSR_CDS_0200	99676	99855	180	reverse	ATGGAAAATAGATTACGGAAACGGGTATCACGGATACTTAAACGTGAAGGTGTTTGCGGAAAACTAATCTCGGCGGGAACATTTAGGCGTCATGATGATTATGGATATTGGTTTGTAATGGATGACGGCAAGCGTGGCGAAATCATGATTAGCGATAGATGTGCAATTGTATTTAATTAA	MENRLRKRVSRILKREGVCGKLISAGTFRRHDDYGYWFVMDDGKRGEIMISDRCAIVFN
hypothetical protein CDS	CDS	OUHLZNSR_CDS_0201	99845	100003	159	reverse	TTGGCTGAGGTAACAACGGGAGGTACATATTATACACACACATCCGGCTATCACAATGGTCGCACTGGTGCAATTGTGCACATCGATGGCCACGAGTACGCGTTTGAACGTGGTGAGTATACGCTGTCACCGGTGAATATGTCAAACAATGGAAAATAG	LAEVTTGGTYYTHTSGYHNGRTGAIVHIDGHEYAFERGEYTLSPVNMSNNGK
hypothetical protein CDS	CDS	OUHLZNSR_CDS_0202	100093	100269	177	reverse	ATGCGACTGATAGTGAACGTACTATATGACAATGGCATAGAACGTGAATATGAAAATTTAGTAGACAAAGCATTTAGAGAAAATATACACGCTTCAATCACTATACACGACTCTCACCATTGTCGAGTGATAAACGTATCCAAGGTGTCCGACATCCACTTTTATAAAACGATATAG	MRLIVNVLYDNGIEREYENLVDKAFRENIHASITIHDSHHCRVINVSKVSDIHFYKTI
hypothetical protein CDS	CDS	OUHLZNSR_CDS_0203	100314	100535	222	reverse	GTGAATAAGTCTGTGCGGAAATTGTATGTCATTTACAGGGAATATGGGAAAGTGTGGTTTTTAACTGAAAGCGAATCATGGCACGAGGAACTAGCATACGCAAAACTTTATGAAAATATCACCGAAGCTTTACAGGATAGTGGGGAAATCGAAGATAGTAGAGTAGGAGAAGTGACGATGACATTTCACTTAACCCCATCACCAATGCACATACACGTATAG	VNKSVRKLYVIYREYGKVWFLTESESWHEELAYAKLYENITEALQDSGEIEDSRVGEVTMTFHLTPSPMHIHV
hypothetical protein CDS	CDS	OUHLZNSR_CDS_0204	100545	100772	228	reverse	ATGTCCACCGTACCACCGTTTGAAGAGTGTCAACGCCGTTTTGTATTGTATTGCATCGCGCATGGTTTACAGCCTGGTGACGAGTGGAAACCATATAAATACATGGCATGGATATGCAAAATGGAAAGAGAATATAAAATCTCACGTGGTATACAAGGTAGATGGACACCAATCGATGATCAAGATGATTTTACGCTGTATATCGAGCAACATGTCCGCCAAAATTGA	MSTVPPFEECQRRFVLYCIAHGLQPGDEWKPYKYMAWICKMEREYKISRGIQGRWTPIDDQDDFTLYIEQHVRQN
hypothetical protein CDS	CDS	OUHLZNSR_CDS_0205	100778	101500	723	reverse	ATGGAACGTACAGTAATCGACGCTATCAATGCTTATCCATGTCACGCACAGGAAGCACTCGCTAATGTTTATCGCAGCAAAGTGTTTGTTGTATCAATGGCAAATGGTGCAATCGTTAAATTTGCCAAGACTCGTCGTGGTGCAGAAGGGTACGTAAAACGTCACAGCACAGCATACTATGACGAGTACACGCAATCCATGGTTTCGACCAGTTACGATATCACCGAAGTGGCTGCCAGTGAAATTGTTGATCCGACCACATCAATCAGCGTATGGTATAACTGGCTGAAGGATGTAAATGGTCACGATTACATGTACAACAATGTACTAGCGACAGCGAAACACATAGGTGTAAGCGAAGCAGTTATGGCATATGTGGCCAACACAATCAACGAAATG…	MERTVIDAINAYPCHAQEALANVYRSKVFVVSMANGAIVKFAKTRRGAEGYVKRHSTAYYDEYTQSMVSTSYDITEVAASEIVDPTTSISVWYNWLKDVNGHDYMYNNVLATAKHIGVSEAVMAYVANTINEMKRGEWLTVIDAYESALVVEKPSLDVAEVTAPTHDVTYTPVSNVIDFTARKRQREQDAEHNAYIDYFINVILPKLDFNDLQRLIASDGDMGNELMRIMLAKSLEEMRR
homing endonuclease CDS	CDS	OUHLZNSR_CDS_0206	101625	102860	1236	reverse	ATGACAACTATACGCGTAGTTGACGCTTTGCCAGGTGCAGGTAAGACATCGGCAGCCATCAACATGATCAACGAAGATATGGATGAATTCGGTGATAGTGCCAACAATTATGTGTACATAACGCCGTATCTTGATGAAGTTGATCGCATCAAACAATCTACCCACCGTAAATTTTACTCGCCAACGTTCCAAACTGTAAAAGGTGAGACATTCACCAAATTCGACTCATTTCATGCTCTATTGGCAGACGGTAAGTGTATCGCATCAACACACGCACTGTTTCAGCGCGCGAATGACGAAACAAGGGAACTGATTCAGAATGGAAATTACGTTCTGATATTAGATGAAGTTATGGATGTAATTGAACAGTTGGAGGTGAAAAAGAACGACATCGATTTA…	MTTIRVVDALPGAGKTSAAINMINEDMDEFGDSANNYVYITPYLDEVDRIKQSTHRKFYSPTFQTVKGETFTKFDSFHALLADGKCIASTHALFQRANDETRELIQNGNYVLILDEVMDVIEQLEVKKNDIDLLFENGLISVDDDGFITWNKDKMNYETRYDDIRDMALNHTLIYYRDTILVWAFPADIFRAFKQVYILTYRFSGQIQAYYYDLFNVSYEMWHAEIVNGRYSFVPGPADESHTRAKLQQLINIYDGKLNDIGDADYSLSSTWYDKRSALVIRQLKNNISNYLRNIVKSKSSDAMWTTFIKHRNKLKGEGFARAFVPCTARATNDYRDRSNVVYAVNRYVNPIVYGFFHDKGITVDQDEYFLAEMIQWLFRSAIRDGKPINLYIPSKRAR…
hypothetical protein CDS	CDS	OUHLZNSR_CDS_0207	102885	102977	93	reverse	GTGTATTTACCTGTCATCCCTCATCGCTCCTCGTTCCTTTTGATACGATTATATCATCTATACCATGTACGTCAAGCGGTTTACATGATATAA	VYLPVIPHRSSFLLIRLYHLYHVRQAVYMI
hypothetical protein CDS	CDS	OUHLZNSR_CDS_0208	102961	103236	276	forward	ATGACAGGTAAATACACAATTGTAGCGTTCAACTCGGTGGGTATTATGTACGAAATGAAAACGAATATTATTAGCGTTACAGAGGAACATGATCGTGTTATTGTCATCCACAAACCGAAAGGAAAACGCAGTGGATTTAAGCACACATATGACAAGGATAGCGAGTTGAAAATTTACAAAGGTTGGGTAGACACAGGTGTTAATGAGCAATTGATGTATGAATCGTATCAGCCGGTTTTACAGCAAATACAAGGCGAATTGGTGTACACATTCTGA	MTGKYTIVAFNSVGIMYEMKTNIISVTEEHDRVIVIHKPKGKRSGFKHTYDKDSELKIYKGWVDTGVNEQLMYESYQPVLQQIQGELVYTF
hypothetical protein CDS	CDS	OUHLZNSR_CDS_0209	103391	103600	210	forward	ATGAAGATCAACAAGGAAACGTTAGCACAGTACATTCAAGCAGGTGGTAACATCACCGAATTAGCTCAAGATATGACAAACAAAATCGCACCGCTTATGGCTGAAAAATTCCCGATGTTGGACGCTATGACAATCGGCCAAATGGCTAAAGAATATGTAAAAACATTGTTCATAGAAATCACATATAATGGTTTGACGCTAGAACGATAA	MKINKETLAQYIQAGGNITELAQDMTNKIAPLMAEKFPMLDAMTIGQMAKEYVKTLFIEITYNGLTLER
hypothetical protein CDS	CDS	OUHLZNSR_CDS_0210	103631	103741	111	forward	GTGGTTTTGTTGTGTATATCATTTATATACATTTGTTGTTGCGTATGTGATTGTATATGTGATATAGTATTATCAGAAAGCAAAACACGGAGGCGACGCGAATGTATATGA	VVLLCISFIYICCCVCDCICDIVLSESKTRRRRECI
lytic tail fiber protein CDS	CDS	OUHLZNSR_CDS_0211	103732	104094	363	forward	ATGTATATGACACTCGAAGAGTTAACACATGAACAACAAATGATCGCCGAATATGGCGACTGCTTCATGTTTCTACTCGACGAAAGTGAAATGTACACCTCGGATGGGAAAAAATTTATGTACGAGACAGACGCAATTAAGTTGTTCGTGGCCGCGTTACCTTCCGATGCTGAGTCGCTTCAATTAGTTGATGCAAAAGGACGTATGGCTATCGTACACCGTTGCAGTAAAACAATTGGTGTATGGCAGGTATCCTTCTTTGATAGCAACGGCGCATATGCTGATACGGTACGCGATACACGTGATGAGGCTGTTGTGGCTGCTATCGAACGCGGATTTAAGACAATTGTGGCTGTGATGTAA	MYMTLEELTHEQQMIAEYGDCFMFLLDESEMYTSDGKKFMYETDAIKLFVAALPSDAESLQLVDAKGRMAIVHRCSKTIGVWQVSFFDSNGAYADTVRDTRDEAVVAAIERGFKTIVAVM
hypothetical protein CDS	CDS	OUHLZNSR_CDS_0212	104243	104713	471	forward	ATGATGAAATACACAGTTGGCAACCGAGCATTCGAGACATACGAAGAGGCAATGGCATACTGCGACATGGTTGACTTCGATTTCCACGATATGATCGTACCGTTTGAAGAAGATGTAATCGAACAAGTAACATCGATGGAGACAGTTCGAGCACACGAGAGCAGCCGTCCCGAAGGTGTGGCAAAAGACGCCTATACAGTTGTATGTGCGCAACGTCCACTACCTGGCGATATCGTATGGGAAGGCGAAAGTGTAGGAAATGGCGTATATTATGCAGCTGGTGATATCACACGGTACAGTAAAGTATGGGAACAACTAGAGGCGATGCAGGTAGAGTATATGAGTAACGACGATATTACGGGCGAGTTAAACAAGTGGCTGGCTAAACGGAACATGACG…	MMKYTVGNRAFETYEEAMAYCDMVDFDFHDMIVPFEEDVIEQVTSMETVRAHESSRPEGVAKDAYTVVCAQRPLPGDIVWEGESVGNGVYYAAGDITRYSKVWEQLEAMQVEYMSNDDITGELNKWLAKRNMTMDAALERVDMDTLCGMAKLPQIQ
hypothetical protein CDS	CDS	OUHLZNSR_CDS_0213	104827	104994	168	forward	ATGGAACAACAATTAATCGAACGCGCACTATTGAAACTTAATTCGGCGTATCCGTACGAGATGAACGCAGAAAACCTGAAAATCGAGTATCTCGAATTATTCGACCGTGACGATACAAAATTGACAGTCGAACAAATGGCAATACGCATGATTAGAGCGTTGGAGTAA	MEQQLIERALLKLNSAYPYEMNAENLKIEYLELFDRDDTKLTVEQMAIRMIRALE
hypothetical protein CDS	CDS	OUHLZNSR_CDS_0214	105083	105226	144	forward	GTGGTTTTTTTGTTGCGTATATCACCCCCTACCCCGCCACGAATCCTCACGCTTACCAGGCGTCAAGGTATCCCCCTCTATGGCCTCATTCACCCTGTGTATAGTGTATGTGGCGTAAATCATAGTGTGATGATGAGTGTGTAA	VVFLLRISPPTPPRILTLTRRQGIPLYGLIHPVYSVCGVNHSVMMSV
repeat region	repeat_region	OUHLZNSR_CRISPR_0001	83146	83316	171	forward	TACAGTCATCATATACATTGCAACAACAAAGGAAACGAAAAAAATTCCTAGGTCTATTTTTCCGCACTAATCATACAGTCATCATATACATTGCAACTAGGTGTGTGGCAGTGACGACAAGAATCGAACGAGTTTCCGCACTAATCATACAGTCATCATATACATTGCAAC
tRNA	tRNA	OUHLZNSR_tRNA_0001	22309	22386	78	forward	GGCGCATTGGTGAAGCGGTCTAACACAGCCGACTTTCTATCGGTGACACGTGGGTTCGAATCCCACATGCGGTATCGA
